# Supplementary material for: Robust loading and delivery of functional small RNAs via protein N-myristoylation-induced small extracellular vesicles
Source: Bioact Mater. 2026 Apr 13;63:422–38. doi: 10.1016/j.bioactmat.2026.04.012 (PMC13091954; doi:10.1016/j.bioactmat.2026.04.012)
Supplement: Multimedia component 2 [file mmc2.xlsx]

## Sheet: Proteins
Supplemental Excel 1. Mass spectrometry data
Accession	Description	Protein FDR Confidence: Combined	Sum PEP Score	Coverage [%]	# Peptides	# PSMs	# Unique Peptides	# AAs	MW [kDa]	calc. pI	Score Sequest HT: Sequest HT	Gene Symbol	Biological Process	Cellular Component	Molecular Function	Abundances (Normalized): F2: Sample	Modifications
P35580	Myosin-10 OS=Homo sapiens OX=9606 GN=MYH10 PE=1 SV=3	High	619.869	48	89	153	73	1976	228.9	5.54	386.13	MYH10	cell adhesion;cell cycle OR cell proliferation;cell organization and biogenesis;stress response;transport;developmental processes;other biological processes	plasma membrane;other membranes;cytosol;cytoskeleton;other cell component	cytoskeletal activity;nucleic acid binding activity;other molecular function	10600911601
P35579	Myosin-9 OS=Homo sapiens OX=9606 GN=MYH9 PE=1 SV=4	High	605.272	47	84	149	67	1960	226.4	5.6	410.91	MYH9	cell cycle OR cell proliferation;cell organization and biogenesis;protein metabolism;stress response;transport;developmental processes;signal transduction;other biological processes	plasma membrane;other membranes;cytosol;cytoskeleton;nucleus;other cell component	signal transduction activity or receptor binding;cytoskeletal activity;other molecular function	9.29162e+09
P09874	Poly [ADP-ribose] polymerase 1 OS=Homo sapiens OX=9606 GN=PARP1 PE=1 SV=4	High	391.209	45	44	112	44	1014	113	8.88	284.1	PARP1	cell organization and biogenesis;protein metabolism;DNA metabolism;RNA metabolism OR transcription;other metabolic processes;stress response;signal transduction;other biological processes	cytosol;mitochondrion;nucleus;other cell component	enzyme regulator activity;nucleic acid binding activity;other molecular function	13667395731
Q00839	Heterogeneous nuclear ribonucleoprotein U OS=Homo sapiens OX=9606 GN=HNRNPU PE=1 SV=6	High	353.047	47	40	296	40	825	90.5	6	604.23	HNRNPU	cell organization and biogenesis;RNA metabolism OR transcription;other metabolic processes;transport;developmental processes;other biological processes	cytosol;cytoskeleton;nucleus;other cell component	cytoskeletal activity;nucleic acid binding activity;other molecular function	1.74564e+11
Q00610	Clathrin heavy chain 1 OS=Homo sapiens OX=9606 GN=CLTC PE=1 SV=5	High	343.412	38	46	74	46	1675	191.5	5.69	221.93	CLTC	cell cycle OR cell proliferation;cell organization and biogenesis;other metabolic processes;transport;other biological processes	plasma membrane;other membranes;cytosol;cytoskeleton;ER/Golgi;other cytoplasmic organelle;other cell component	signal transduction activity or receptor binding;nucleic acid binding activity;other molecular function	5000383846
O00571	ATP-dependent RNA helicase DDX3X OS=Homo sapiens OX=9606 GN=DDX3X PE=1 SV=3	High	321.616	66	43	190	42	662	73.2	7.18	440.78	DDX3X	cell cycle OR cell proliferation;cell organization and biogenesis;protein metabolism;other metabolic processes;stress response;signal transduction;other biological processes	non-structural extracellular;plasma membrane;other membranes;cytosol;cytoskeleton;mitochondrion;nucleus;other cell component	enzyme regulator activity;cytoskeletal activity;translation activity;nucleic acid binding activity;other molecular function	4.09598e+10
Q08211	ATP-dependent RNA helicase A OS=Homo sapiens OX=9606 GN=DHX9 PE=1 SV=4	High	315.785	40	43	98	43	1270	140.9	6.84	257.47	DHX9	cell organization and biogenesis;DNA metabolism;RNA metabolism OR transcription;other metabolic processes;stress response;transport;other biological processes	cytosol;cytoskeleton;nucleus;other cell component	translation activity;nucleic acid binding activity;other molecular function	13394391713
Q92499	ATP-dependent RNA helicase DDX1 OS=Homo sapiens OX=9606 GN=DDX1 PE=1 SV=2	High	310.207	62	42	119	42	740	82.4	7.23	292.91	DDX1	cell organization and biogenesis;DNA metabolism;RNA metabolism OR transcription;other metabolic processes;stress response;other biological processes	cytosol;mitochondrion;nucleus;other cell component	nucleic acid binding activity;other molecular function	1.32253e+10
P43243	Matrin-3 OS=Homo sapiens OX=9606 GN=MATR3 PE=1 SV=2	High	310.003	44	34	109	34	847	94.6	6.25	268.79	MATR3	stress response;developmental processes;other biological processes	other membranes;nucleus	nucleic acid binding activity;other molecular function	21145373159
P23246	Splicing factor, proline- and glutamine-rich OS=Homo sapiens OX=9606 GN=SFPQ PE=1 SV=2	High	282.432	39	25	133	24	707	76.1	9.44	392.52	SFPQ	cell organization and biogenesis;DNA metabolism;RNA metabolism OR transcription;other metabolic processes;stress response;transport;other biological processes	cytosol;nucleus;other cell component	nucleic acid binding activity;other molecular function	3.2983e+10
P21333	Filamin-A OS=Homo sapiens OX=9606 GN=FLNA PE=1 SV=4	High	277.044	22	40	61	35	2647	280.6	6.06	132.99	FLNA	cell cycle OR cell proliferation;cell organization and biogenesis;protein metabolism;RNA metabolism OR transcription;other metabolic processes;stress response;transport;developmental processes;signal transduction;other biological processes	non-structural extracellular;plasma membrane;other membranes;cytosol;cytoskeleton;nucleus;other cell component	signal transduction activity or receptor binding;cytoskeletal activity;other molecular function	1.2449e+09
O60506	Heterogeneous nuclear ribonucleoprotein Q OS=Homo sapiens OX=9606 GN=SYNCRIP PE=1 SV=2	High	274.194	53	30	143	24	623	69.6	8.59	328.83	SYNCRIP	DNA metabolism;RNA metabolism OR transcription;other metabolic processes;stress response;other biological processes	cytosol;ER/Golgi;nucleus;other cell component	nucleic acid binding activity	45450870339
P51991	Heterogeneous nuclear ribonucleoprotein A3 OS=Homo sapiens OX=9606 GN=HNRNPA3 PE=1 SV=2	High	264.035	46	23	156	21	378	39.6	9.01	365	HNRNPA3	RNA metabolism OR transcription;other metabolic processes	nucleus;other cell component		62998447823
Q09666	Neuroblast differentiation-associated protein AHNAK OS=Homo sapiens OX=9606 GN=AHNAK PE=1 SV=2	High	249.487	28	46	65	46	5890	628.7	6.15	110.49	AHNAK	other biological processes	non-structural extracellular;plasma membrane;other membranes;cytosol;cytoskeleton;nucleus;other cell component	other molecular function	2.41003e+09
Q92841	Probable ATP-dependent RNA helicase DDX17 OS=Homo sapiens OX=9606 GN=DDX17 PE=1 SV=2	High	249.21	46	35	131	26	729	80.2	8.27	292.54	DDX17	RNA metabolism OR transcription;other metabolic processes;stress response;signal transduction;other biological processes	cytosol;nucleus;other cell component	nucleic acid binding activity;other molecular function	49008737309
Q14151	Scaffold attachment factor B2 OS=Homo sapiens OX=9606 GN=SAFB2 PE=1 SV=1	High	248.746	35	33	101	23	953	107.4	6.16	232.99	SAFB2	developmental processes;other biological processes	nucleus;other cell component	nucleic acid binding activity;other molecular function	1.87903e+10
P14618	Pyruvate kinase PKM OS=Homo sapiens OX=9606 GN=PKM PE=1 SV=4	High	245.527	62	27	62	27	531	57.9	7.84	202.85	PKM	cell organization and biogenesis;other metabolic processes;other biological processes	non-structural extracellular;cytosol;ER/Golgi;nucleus;other cell component	nucleic acid binding activity;kinase activity;other molecular function	8882647756
P17844	Probable ATP-dependent RNA helicase DDX5 OS=Homo sapiens OX=9606 GN=DDX5 PE=1 SV=1	High	245.297	50	35	161	26	614	69.1	8.92	345.55	DDX5	RNA metabolism OR transcription;other metabolic processes;signal transduction;other biological processes	cytosol;nucleus;other cell component	nucleic acid binding activity;other molecular function	3.79783e+10
Q07065	Cytoskeleton-associated protein 4 OS=Homo sapiens OX=9606 GN=CKAP4 PE=1 SV=2	High	244.349	56	31	85	31	602	66	5.92	226.91	CKAP4		plasma membrane;other membranes;cytoskeleton;mitochondrion;ER/Golgi;nucleus;other cytoplasmic organelle;other cell component		13971839479
P46013	Proliferation marker protein Ki-67 OS=Homo sapiens OX=9606 GN=MKI67 PE=1 SV=2	High	241.987	25	50	63	50	3256	358.5	9.45	109.08	MKI67	cell cycle OR cell proliferation;other biological processes	nucleus;other cell component	nucleic acid binding activity;other molecular function	9.54018e+08
Q1KMD3	Heterogeneous nuclear ribonucleoprotein U-like protein 2 OS=Homo sapiens OX=9606 GN=HNRNPUL2 PE=1 SV=1	High	239.579	47	35	90	35	747	85.1	4.91	182.6	HNRNPUL2	RNA metabolism OR transcription;other metabolic processes	nucleus;other cell component		10535903111
P0DMV9	Heat shock 70 kDa protein 1B OS=Homo sapiens OX=9606 GN=HSPA1B PE=1 SV=1	High	232.405	52	28	86	20	641	70	5.66	220.93	HSPA1B	protein metabolism;RNA metabolism OR transcription;other metabolic processes;stress response;other biological processes	non-structural extracellular;plasma membrane;other membranes;cytosol;cytoskeleton;mitochondrion;ER/Golgi;nucleus;other cell component	signal transduction activity or receptor binding;other molecular function	23851857961
Q14152	Eukaryotic translation initiation factor 3 subunit A OS=Homo sapiens OX=9606 GN=EIF3A PE=1 SV=1	High	225.905	32	44	63	44	1382	166.5	6.79	134.7	EIF3A	cell organization and biogenesis;protein metabolism;other metabolic processes;other biological processes	cytosol;cytoskeleton;translational apparatus;nucleus;other cell component	signal transduction activity or receptor binding;nucleic acid binding activity;other molecular function	4.47458e+09
O43491	Band 4.1-like protein 2 OS=Homo sapiens OX=9606 GN=EPB41L2 PE=1 SV=1	High	223.51	41	32	54	28	1005	112.5	5.44	114.38	EPB41L2	cell organization and biogenesis;other biological processes	plasma membrane;other membranes;cytosol;cytoskeleton;nucleus;other cell component	cytoskeletal activity;other molecular function	2369964987
P13645	Keratin, type I cytoskeletal 10 OS=Homo sapiens OX=9606 GN=KRT10 PE=1 SV=6	High	223.268	61	33	130	30	584	58.8	5.21	333.61	KRT10	cell organization and biogenesis;protein metabolism;other metabolic processes;other biological processes	plasma membrane;cytosol;cytoskeleton;other cell component	bone, tooth or skin structural activity;other molecular function	4.52996e+10
P49750	YLP motif-containing protein 1 OS=Homo sapiens OX=9606 GN=YLPM1 PE=1 SV=4	High	218.517	21	34	57	34	2146	241.5	6.55	109.83	YLPM1	other biological processes	nucleus		1399753881
Q14980	Nuclear mitotic apparatus protein 1 OS=Homo sapiens OX=9606 GN=NUMA1 PE=1 SV=2	High	217.729	23	38	44	38	2115	238.1	5.78	108.91	NUMA1	cell cycle OR cell proliferation;cell organization and biogenesis;other biological processes	plasma membrane;other membranes;cytosol;cytoskeleton;nucleus;other cell component	cytoskeletal activity;other molecular function	1.21185e+09
O43390	Heterogeneous nuclear ribonucleoprotein R OS=Homo sapiens OX=9606 GN=HNRNPR PE=1 SV=1	High	217.128	45	27	108	21	633	70.9	8.13	238.89	HNRNPR	RNA metabolism OR transcription;other metabolic processes	ER/Golgi;nucleus;other cell component	nucleic acid binding activity	21538519929
Q9C0J8	pre-mRNA 3' end processing protein WDR33 OS=Homo sapiens OX=9606 GN=WDR33 PE=1 SV=2	High	213.722	31	30	64	30	1336	145.8	9.17	144.44	WDR33	DNA metabolism;RNA metabolism OR transcription;other metabolic processes;stress response;other biological processes	nucleus;other cell component		2654185429
P22626	Heterogeneous nuclear ribonucleoproteins A2/B1 OS=Homo sapiens OX=9606 GN=HNRNPA2B1 PE=1 SV=2	High	211.115	55	21	88	17	353	37.4	8.95	205.56	HNRNPA2B1	cell organization and biogenesis;RNA metabolism OR transcription;other metabolic processes;transport;other biological processes	non-structural extracellular;nucleus;other cell component	nucleic acid binding activity;other molecular function	12505999257
P52272	Heterogeneous nuclear ribonucleoprotein M OS=Homo sapiens OX=9606 GN=HNRNPM PE=1 SV=3	High	210.541	51	34	98	34	730	77.5	8.7	198.07	HNRNPM	RNA metabolism OR transcription;other metabolic processes	nucleus;other cell component	nucleic acid binding activity;other molecular function	13333283482
Q9Y3I0	RNA-splicing ligase RtcB homolog OS=Homo sapiens OX=9606 GN=RTCB PE=1 SV=1	High	210.475	60	25	60	25	505	55.2	7.23	154.53	RTCB	RNA metabolism OR transcription;other metabolic processes;developmental processes;other biological processes	other membranes;cytosol;ER/Golgi;nucleus;other cell component	cytoskeletal activity;other molecular function	10839863982
P08670	Vimentin OS=Homo sapiens OX=9606 GN=VIM PE=1 SV=4	High	208.716	63	30	72	29	466	53.6	5.12	176.51	VIM	cell organization and biogenesis;stress response;developmental processes;other biological processes	plasma membrane;other membranes;cytosol;cytoskeleton;nucleus;other cytoplasmic organelle;other cell component	cytoskeletal activity;nucleic acid binding activity;other molecular function	14413124380
O43143	ATP-dependent RNA helicase DHX15 OS=Homo sapiens OX=9606 GN=DHX15 PE=1 SV=2	High	202.446	40	28	57	28	795	90.9	7.46	141.62	DHX15	RNA metabolism OR transcription;other metabolic processes;stress response;other biological processes	nucleus	nucleic acid binding activity;other molecular function	6482178132
P07437	Tubulin beta chain OS=Homo sapiens OX=9606 GN=TUBB PE=1 SV=2	High	198.382	66	23	99	4	444	49.6	4.89	247.61	TUBB	cell cycle OR cell proliferation;cell organization and biogenesis;stress response;transport;other biological processes	non-structural extracellular;other membranes;cytosol;cytoskeleton;nucleus;other cytoplasmic organelle;other cell component	signal transduction activity or receptor binding;cytoskeletal activity;other molecular function	3976410580
Q13813	Spectrin alpha chain, non-erythrocytic 1 OS=Homo sapiens OX=9606 GN=SPTAN1 PE=1 SV=3	High	198.282	19	34	43	34	2472	284.4	5.35	84.78	SPTAN1	cell organization and biogenesis	non-structural extracellular;plasma membrane;other membranes;cytosol;cytoskeleton;other cell component	cytoskeletal activity;other molecular function	7.43021e+08
P04264	Keratin, type II cytoskeletal 1 OS=Homo sapiens OX=9606 GN=KRT1 PE=1 SV=6	High	197.32	46	31	121	26	644	66	8.12	302.35	KRT1	cell organization and biogenesis;protein metabolism;other metabolic processes;stress response;other biological processes	non-structural extracellular;plasma membrane;other membranes;cytosol;cytoskeleton;other cell component	bone, tooth or skin structural activity;other molecular function	38648973915
Q01082	Spectrin beta chain, non-erythrocytic 1 OS=Homo sapiens OX=9606 GN=SPTBN1 PE=1 SV=2	High	197.156	22	40	56	35	2364	274.4	5.57	86.01	SPTBN1	cell cycle OR cell proliferation;cell organization and biogenesis;transport;developmental processes;other biological processes	plasma membrane;other membranes;cytosol;cytoskeleton;nucleus;other cell component	cytoskeletal activity;other molecular function	2951442424
P11142	Heat shock cognate 71 kDa protein OS=Homo sapiens OX=9606 GN=HSPA8 PE=1 SV=1	High	195.254	46	25	74	21	646	70.9	5.52	185.8	HSPA8	cell organization and biogenesis;protein metabolism;RNA metabolism OR transcription;other metabolic processes;stress response;transport;signal transduction;other biological processes	non-structural extracellular;plasma membrane;other membranes;cytosol;nucleus;other cytoplasmic organelle;other cell component	signal transduction activity or receptor binding;other molecular function	10151202758
P35908	Keratin, type II cytoskeletal 2 epidermal OS=Homo sapiens OX=9606 GN=KRT2 PE=1 SV=2	High	194.273	64	34	76	26	639	65.4	8	170.2	KRT2	cell cycle OR cell proliferation;cell organization and biogenesis;protein metabolism;other metabolic processes;other biological processes	plasma membrane;cytosol;cytoskeleton;other cell component	bone, tooth or skin structural activity;cytoskeletal activity	15989191308
Q14204	Cytoplasmic dynein 1 heavy chain 1 OS=Homo sapiens OX=9606 GN=DYNC1H1 PE=1 SV=5	High	193.443	12	40	41	40	4646	532.1	6.4	69.98	DYNC1H1	cell cycle OR cell proliferation;cell organization and biogenesis;transport;other biological processes	non-structural extracellular;cytosol;cytoskeleton;other cytoplasmic organelle;other cell component	cytoskeletal activity;other molecular function	861218842
Q71U36	Tubulin alpha-1A chain OS=Homo sapiens OX=9606 GN=TUBA1A PE=1 SV=1	High	189.978	59	20	83	1	451	50.1	5.06	236.56	TUBA1A	cell cycle OR cell proliferation;cell organization and biogenesis;other metabolic processes;transport;developmental processes;signal transduction;other biological processes	plasma membrane;other membranes;cytosol;cytoskeleton;other cytoplasmic organelle;other cell component	cytoskeletal activity;other molecular function	27017513437
Q15424	Scaffold attachment factor B1 OS=Homo sapiens OX=9606 GN=SAFB PE=1 SV=4	High	187.833	27	28	90	18	915	102.6	5.47	218.18	SAFB	cell organization and biogenesis;signal transduction;other biological processes	nucleus;other cell component	nucleic acid binding activity;other molecular function	1.29037e+10
P68371	Tubulin beta-4B chain OS=Homo sapiens OX=9606 GN=TUBB4B PE=1 SV=1	High	186.537	65	23	89	1	445	49.8	4.89	225.11	TUBB4B	cell cycle OR cell proliferation;cell organization and biogenesis;stress response;other biological processes	non-structural extracellular;cytosol;cytoskeleton;other cytoplasmic organelle;other cell component	signal transduction activity or receptor binding;cytoskeletal activity;nucleic acid binding activity;other molecular function	27719216222
Q9BVA1	Tubulin beta-2B chain OS=Homo sapiens OX=9606 GN=TUBB2B PE=1 SV=1	High	186.531	65	23	84	1	445	49.9	4.89	207.73	TUBB2B	cell cycle OR cell proliferation;cell organization and biogenesis;developmental processes;other biological processes	cytoskeleton;other cell component	cytoskeletal activity;other molecular function	80271552
Q13885	Tubulin beta-2A chain OS=Homo sapiens OX=9606 GN=TUBB2A PE=1 SV=1	High	186.216	65	23	84	1	445	49.9	4.89	210.51	TUBB2A	cell cycle OR cell proliferation;cell organization and biogenesis;developmental processes	cytoskeleton;other cell component	cytoskeletal activity;other molecular function	2318743464
P06737	Glycogen phosphorylase, liver form OS=Homo sapiens OX=9606 GN=PYGL PE=1 SV=4	High	185.248	35	27	42	22	847	97.1	7.17	102.69	PYGL	other metabolic processes;other biological processes	non-structural extracellular;cytosol;other cell component	other molecular function	2886144474
P61978	Heterogeneous nuclear ribonucleoprotein K OS=Homo sapiens OX=9606 GN=HNRNPK PE=1 SV=1	High	182.395	51	22	147	22	463	50.9	5.54	343.02	HNRNPK	cell organization and biogenesis;RNA metabolism OR transcription;other metabolic processes;signal transduction;other biological processes	cytoskeleton;nucleus;other cell component	nucleic acid binding activity;other molecular function	4.76444e+10
Q15233	Non-POU domain-containing octamer-binding protein OS=Homo sapiens OX=9606 GN=NONO PE=1 SV=4	High	182.228	45	23	109	21	471	54.2	8.95	210.66	NONO	DNA metabolism;RNA metabolism OR transcription;other metabolic processes;stress response;other biological processes	nucleus;other cell component	nucleic acid binding activity;other molecular function	2.56078e+10
P68366	Tubulin alpha-4A chain OS=Homo sapiens OX=9606 GN=TUBA4A PE=1 SV=1	High	182.184	50	17	84	2	448	49.9	5.06	240.83	TUBA4A	cell cycle OR cell proliferation;cell organization and biogenesis	non-structural extracellular;cytosol;cytoskeleton;other cell component	cytoskeletal activity;other molecular function	424616160
P31943	Heterogeneous nuclear ribonucleoprotein H OS=Homo sapiens OX=9606 GN=HNRNPH1 PE=1 SV=4	High	181.903	53	14	223	8	449	49.2	6.3	682.81	HNRNPH1	RNA metabolism OR transcription;other metabolic processes;other biological processes	cytosol;nucleus;other cell component	nucleic acid binding activity;other molecular function	37008762869
P11021	Endoplasmic reticulum chaperone BiP OS=Homo sapiens OX=9606 GN=HSPA5 PE=1 SV=2	High	181.775	48	26	50	24	654	72.3	5.16	125.88	HSPA5	protein metabolism;other metabolic processes;stress response;transport;developmental processes;signal transduction;other biological processes	plasma membrane;other membranes;cytosol;mitochondrion;ER/Golgi;nucleus;other cell component	enzyme regulator activity;translation activity;other molecular function	4972404278
P54886	Delta-1-pyrroline-5-carboxylate synthase OS=Homo sapiens OX=9606 GN=ALDH18A1 PE=1 SV=2	High	177.15	38	28	46	28	795	87.2	7.12	114.16	ALDH18A1	other metabolic processes;other biological processes	other membranes;mitochondrion	kinase activity;other molecular function	3.20093e+09
P46940	Ras GTPase-activating-like protein IQGAP1 OS=Homo sapiens OX=9606 GN=IQGAP1 PE=1 SV=1	High	176.275	25	36	42	35	1657	189.1	6.48	80.2	IQGAP1	cell cycle OR cell proliferation;cell organization and biogenesis;developmental processes;signal transduction;other biological processes	plasma membrane;other membranes;cytosol;cytoskeleton;nucleus;other cell component	enzyme regulator activity;cytoskeletal activity;other molecular function	1272115226
Q9BQE3	Tubulin alpha-1C chain OS=Homo sapiens OX=9606 GN=TUBA1C PE=1 SV=1	High	171.79	59	20	83	2	449	49.9	5.1	233.23	TUBA1C	cell cycle OR cell proliferation;cell organization and biogenesis;transport;other biological processes	cytoskeleton;nucleus;other cell component	cytoskeletal activity;other molecular function	1246959984
Q96PK6	RNA-binding protein 14 OS=Homo sapiens OX=9606 GN=RBM14 PE=1 SV=2	High	171.605	34	25	73	25	669	69.4	9.67	190.94	RBM14	cell organization and biogenesis;RNA metabolism OR transcription;other metabolic processes;stress response;developmental processes;other biological processes	nucleus;other cell component	nucleic acid binding activity;other molecular function	31639896444
P10809	60 kDa heat shock protein, mitochondrial OS=Homo sapiens OX=9606 GN=HSPD1 PE=1 SV=2	High	171.02	50	27	43	27	573	61	5.87	134.36	HSPD1	cell cycle OR cell proliferation;cell organization and biogenesis;protein metabolism;DNA metabolism;other metabolic processes;stress response;transport;developmental processes;signal transduction;other biological processes	non-structural extracellular;plasma membrane;other membranes;cytosol;cytoskeleton;mitochondrion;other cytoplasmic organelle;other cell component	enzyme regulator activity;nucleic acid binding activity;other molecular function	6902450384
Q9NR30	Nucleolar RNA helicase 2 OS=Homo sapiens OX=9606 GN=DDX21 PE=1 SV=5	High	169.294	39	26	47	23	783	87.3	9.28	115.85	DDX21	cell organization and biogenesis;RNA metabolism OR transcription;other metabolic processes;stress response;other biological processes	cytosol;mitochondrion;nucleus;other cell component	enzyme regulator activity;nucleic acid binding activity;other molecular function	3.23069e+09
Q86VP6	Cullin-associated NEDD8-dissociated protein 1 OS=Homo sapiens OX=9606 GN=CAND1 PE=1 SV=2	High	168.255	30	30	42	30	1230	136.3	5.78	101.17	CAND1	cell organization and biogenesis;protein metabolism;other metabolic processes;other biological processes	non-structural extracellular;cytosol;ER/Golgi;nucleus;other cell component	other molecular function	3797362787
P08238	Heat shock protein HSP 90-beta OS=Homo sapiens OX=9606 GN=HSP90AB1 PE=1 SV=4	High	167.537	41	25	47	15	724	83.2	5.03	110.66	HSP90AB1	cell organization and biogenesis;protein metabolism;DNA metabolism;other metabolic processes;stress response;other biological processes	non-structural extracellular;plasma membrane;other membranes;cytosol;nucleus;other cell component	enzyme regulator activity;cytoskeletal activity;nucleic acid binding activity;other molecular function	1974540055
P31942	Heterogeneous nuclear ribonucleoprotein H3 OS=Homo sapiens OX=9606 GN=HNRNPH3 PE=1 SV=2	High	167.207	49	12	79	11	346	36.9	6.87	239.15	HNRNPH3	RNA metabolism OR transcription;other metabolic processes;other biological processes	nucleus;other cell component		1.90397e+10
Q96RQ3	Methylcrotonoyl-CoA carboxylase subunit alpha, mitochondrial OS=Homo sapiens OX=9606 GN=MCCC1 PE=1 SV=3	High	166.336	43	23	39	23	725	80.4	7.78	123.23	MCCC1	other metabolic processes	cytosol;mitochondrion;other cell component	other molecular function	2833495734
P60709	Actin, cytoplasmic 1 OS=Homo sapiens OX=9606 GN=ACTB PE=1 SV=1	High	164.82	51	16	95	6	375	41.7	5.48	256.18	ACTB	cell organization and biogenesis;developmental processes;other biological processes	plasma membrane;other membranes;cytosol;cytoskeleton;nucleus;other cell component	enzyme regulator activity;cytoskeletal activity;other molecular function	44554455210
P11498	Pyruvate carboxylase, mitochondrial OS=Homo sapiens OX=9606 GN=PC PE=1 SV=2	High	164.311	32	26	39	26	1178	129.6	6.84	99.47	PC	other metabolic processes;other biological processes	cytosol;mitochondrion;other cell component	other molecular function	1532455700
Q9BXP5	Serrate RNA effector molecule homolog OS=Homo sapiens OX=9606 GN=SRRT PE=1 SV=1	High	164.029	28	25	47	25	876	100.6	5.96	104.51	SRRT	RNA metabolism OR transcription;other metabolic processes;other biological processes	nucleus;other cell component	nucleic acid binding activity;other molecular function	5418815748
Q14697	Neutral alpha-glucosidase AB OS=Homo sapiens OX=9606 GN=GANAB PE=1 SV=3	High	162.147	37	27	41	27	944	106.8	6.14	95.3	GANAB	protein metabolism;other metabolic processes	ER/Golgi;other cell component	other molecular function	1394452052
P04350	Tubulin beta-4A chain OS=Homo sapiens OX=9606 GN=TUBB4A PE=1 SV=2	High	161.244	60	21	75	1	444	49.6	4.88	197.84	TUBB4A	cell cycle OR cell proliferation;cell organization and biogenesis;other biological processes	cytosol;cytoskeleton;other cell component	cytoskeletal activity;other molecular function	147166872
P09651	Heterogeneous nuclear ribonucleoprotein A1 OS=Homo sapiens OX=9606 GN=HNRNPA1 PE=1 SV=5	High	161.243	35	17	77	13	372	38.7	9.13	183.67	HNRNPA1	RNA metabolism OR transcription;other metabolic processes;stress response;transport;other biological processes	cytosol;nucleus;other cell component	nucleic acid binding activity;other molecular function	10063482064
Q5BKZ1	DBIRD complex subunit ZNF326 OS=Homo sapiens OX=9606 GN=ZNF326 PE=1 SV=2	High	160.123	38	17	40	17	582	65.6	5.15	96.76	ZNF326	RNA metabolism OR transcription;other metabolic processes;other biological processes	nucleus;other cell component	nucleic acid binding activity;other molecular function	4944271695
O75323	Protein NipSnap homolog 2 OS=Homo sapiens OX=9606 GN=NIPSNAP2 PE=1 SV=1	High	158.973	62	14	39	14	286	33.7	9.36	116.8	NIPSNAP2	cell organization and biogenesis;other metabolic processes;other biological processes	other membranes;mitochondrion	other molecular function	5509195592
P07900	Heat shock protein HSP 90-alpha OS=Homo sapiens OX=9606 GN=HSP90AA1 PE=1 SV=5	High	157.705	35	25	51	16	732	84.6	5.02	115.49	HSP90AA1	cell organization and biogenesis;protein metabolism;DNA metabolism;other metabolic processes;stress response;transport;developmental processes;other biological processes	non-structural extracellular;plasma membrane;other membranes;cytosol;cytoskeleton;mitochondrion;nucleus;other cytoplasmic organelle;other cell component	signal transduction activity or receptor binding;enzyme regulator activity;cytoskeletal activity;nucleic acid binding activity;other molecular function	3682257341
P35637	RNA-binding protein FUS OS=Homo sapiens OX=9606 GN=FUS PE=1 SV=1	High	156.727	17	11	125	9	526	53.4	9.36	313.88	FUS	cell organization and biogenesis;protein metabolism;RNA metabolism OR transcription;other metabolic processes;other biological processes	cytosol;nucleus;other cell component	nucleic acid binding activity;other molecular function	53768062533
P42167	Lamina-associated polypeptide 2, isoforms beta/gamma OS=Homo sapiens OX=9606 GN=TMPO PE=1 SV=2	High	156.565	53	18	43	8	454	50.6	9.38	147.56	TMPO		other membranes;nucleus;other cell component	nucleic acid binding activity;other molecular function	6566047568
Q14103	Heterogeneous nuclear ribonucleoprotein D0 OS=Homo sapiens OX=9606 GN=HNRNPD PE=1 SV=1	High	156.147	38	17	70	15	355	38.4	7.81	134.37	HNRNPD	RNA metabolism OR transcription;other metabolic processes;developmental processes;other biological processes	cytosol;nucleus;other cell component	nucleic acid binding activity;other molecular function	2.42362e+10
P04406	Glyceraldehyde-3-phosphate dehydrogenase OS=Homo sapiens OX=9606 GN=GAPDH PE=1 SV=3	High	156.011	51	14	67	14	335	36	8.46	169.05	GAPDH	cell organization and biogenesis;protein metabolism;other metabolic processes;stress response;other biological processes	plasma membrane;other membranes;cytosol;cytoskeleton;nucleus;other cell component	enzyme regulator activity;cytoskeletal activity;other molecular function	15767220279
P68104	Elongation factor 1-alpha 1 OS=Homo sapiens OX=9606 GN=EEF1A1 PE=1 SV=1	High	149.849	45	15	93	7	462	50.1	9.01	287.78	EEF1A1	protein metabolism;other metabolic processes;other biological processes	non-structural extracellular;plasma membrane;other membranes;cytosol;cytoskeleton;translational apparatus;nucleus;other cytoplasmic organelle;other cell component	enzyme regulator activity;nucleic acid binding activity;other molecular function	25155469300
P05165	Propionyl-CoA carboxylase alpha chain, mitochondrial OS=Homo sapiens OX=9606 GN=PCCA PE=1 SV=4	High	149.459	42	24	43	24	728	80	7.52	110.6	PCCA	other metabolic processes	cytosol;mitochondrion;other cell component	other molecular function	2602400608
Q14684	Ribosomal RNA processing protein 1 homolog B OS=Homo sapiens OX=9606 GN=RRP1B PE=1 SV=3	High	148.433	41	23	35	23	758	84.4	9.76	84.98	RRP1B	RNA metabolism OR transcription;other metabolic processes;other biological processes	nucleus;other cell component	other molecular function	3578886050
Q8NC51	SERPINE1 mRNA-binding protein 1 OS=Homo sapiens OX=9606 GN=SERBP1 PE=1 SV=2	High	147.802	37	18	48	18	408	44.9	8.65	140.15	SERBP1	cell organization and biogenesis;other biological processes	cytosol;nucleus;other cell component	translation activity;nucleic acid binding activity;other molecular function	7.38384e+09
P78344	Eukaryotic translation initiation factor 4 gamma 2 OS=Homo sapiens OX=9606 GN=EIF4G2 PE=1 SV=1	High	143.628	38	28	43	28	907	102.3	7.14	90.56	EIF4G2	protein metabolism;other metabolic processes;other biological processes	cytosol;translational apparatus	nucleic acid binding activity;other molecular function	2301067952
P38646	Stress-70 protein, mitochondrial OS=Homo sapiens OX=9606 GN=HSPA9 PE=1 SV=2	High	139.825	38	22	36	22	679	73.6	6.16	88.13	HSPA9	cell organization and biogenesis;protein metabolism;other metabolic processes;transport;other biological processes	other membranes;mitochondrion;nucleus;other cell component	other molecular function	1869304251
O14979	Heterogeneous nuclear ribonucleoprotein D-like OS=Homo sapiens OX=9606 GN=HNRNPDL PE=1 SV=3	High	136.103	39	17	63	15	420	46.4	9.57	149.63	HNRNPDL	RNA metabolism OR transcription;other metabolic processes;other biological processes	cytosol;nucleus;other cell component	nucleic acid binding activity	11147686679
P11586	C-1-tetrahydrofolate synthase, cytoplasmic OS=Homo sapiens OX=9606 GN=MTHFD1 PE=1 SV=4	High	135.425	31	25	36	25	935	101.5	7.3	91.04	MTHFD1	other metabolic processes;developmental processes;other biological processes	cytosol;mitochondrion	other molecular function	1872744284
Q4VCS5	Angiomotin OS=Homo sapiens OX=9606 GN=AMOT PE=1 SV=1	High	134.389	27	23	41	23	1084	118	7.64	85.87	AMOT	cell organization and biogenesis;developmental processes;signal transduction;other biological processes	plasma membrane;other membranes;cytosol;cytoskeleton;other cell component	other molecular function	2832423704
P49411	Elongation factor Tu, mitochondrial OS=Homo sapiens OX=9606 GN=TUFM PE=1 SV=3	High	133.156	51	21	32	21	455	49.8	7.61	83.05	TUFM	protein metabolism;other metabolic processes	other membranes;mitochondrion	other molecular function	2987060553
P49790	Nuclear pore complex protein Nup153 OS=Homo sapiens OX=9606 GN=NUP153 PE=1 SV=2	High	132.552	21	22	29	22	1475	153.8	8.73	61.18	NUP153	cell organization and biogenesis;protein metabolism;other metabolic processes;transport;other biological processes	other membranes;cytosol;nucleus;other cell component	nucleic acid binding activity;other molecular function	733081101
Q96KR1	Zinc finger RNA-binding protein OS=Homo sapiens OX=9606 GN=ZFR PE=1 SV=2	High	131.969	21	21	32	21	1074	116.9	9.04	67.67	ZFR		nucleus;other cell component	nucleic acid binding activity;other molecular function	1409608124
O75533	Splicing factor 3B subunit 1 OS=Homo sapiens OX=9606 GN=SF3B1 PE=1 SV=3	High	130.82	22	20	32	20	1304	145.7	7.09	71.79	SF3B1	cell organization and biogenesis;RNA metabolism OR transcription;other metabolic processes;other biological processes	nucleus	nucleic acid binding activity;other molecular function	5.95729e+08
Q8NCA5	Protein FAM98A OS=Homo sapiens OX=9606 GN=FAM98A PE=1 SV=2	High	129.125	29	13	46	10	518	55.2	8.95	131.49	FAM98A	protein metabolism;RNA metabolism OR transcription;other metabolic processes;other biological processes	nucleus;other cell component	other molecular function	4775959398
P25705	ATP synthase subunit alpha, mitochondrial OS=Homo sapiens OX=9606 GN=ATP5F1A PE=1 SV=1	High	128.99	47	21	39	21	553	59.7	9.13	101.35	ATP5F1A	other metabolic processes;transport;other biological processes	plasma membrane;other membranes;mitochondrion;other cell component	signal transduction activity or receptor binding;transporter activity;other molecular function	5148298792
Q12906	Interleukin enhancer-binding factor 3 OS=Homo sapiens OX=9606 GN=ILF3 PE=1 SV=3	High	127.961	28	20	34	20	894	95.3	8.76	85.61	ILF3	protein metabolism;RNA metabolism OR transcription;other metabolic processes;stress response;other biological processes	cytosol;mitochondrion;nucleus;other cell component	nucleic acid binding activity;other molecular function	1873308928
P55060	Exportin-2 OS=Homo sapiens OX=9606 GN=CSE1L PE=1 SV=3	High	127.746	28	24	30	24	971	110.3	5.77	65.67	CSE1L	transport	cytosol;nucleus;other cell component	other molecular function	1527430401
P38159	RNA-binding motif protein, X chromosome OS=Homo sapiens OX=9606 GN=RBMX PE=1 SV=3	High	127.492	42	18	81	6	391	42.3	10.05	135.99	RBMX	cell organization and biogenesis;protein metabolism;RNA metabolism OR transcription;other metabolic processes;other biological processes	non-structural extracellular;nucleus;other cell component	nucleic acid binding activity;other molecular function	2.54537e+10
Q5T9A4	ATPase family AAA domain-containing protein 3B OS=Homo sapiens OX=9606 GN=ATAD3B PE=1 SV=1	High	126.821	38	22	40	7	648	72.5	9.2	86.15	ATAD3B	cell organization and biogenesis	plasma membrane;other membranes;mitochondrion	other molecular function	360744402
P35527	Keratin, type I cytoskeletal 9 OS=Homo sapiens OX=9606 GN=KRT9 PE=1 SV=3	High	126.657	45	21	46	20	623	62	5.24	99.84	KRT9	cell organization and biogenesis;other biological processes	cytosol;cytoskeleton	cytoskeletal activity	4615954282
Q9Y262	Eukaryotic translation initiation factor 3 subunit L OS=Homo sapiens OX=9606 GN=EIF3L PE=1 SV=1	High	125.571	40	22	37	22	564	66.7	6.34	81.99	EIF3L	cell organization and biogenesis;protein metabolism;other metabolic processes;other biological processes	cytosol;translational apparatus;nucleus;other cell component	other molecular function	2467489382
O75694	Nuclear pore complex protein Nup155 OS=Homo sapiens OX=9606 GN=NUP155 PE=1 SV=1	High	124.52	20	21	31	21	1391	155.1	6.16	76.73	NUP155	cell-cell signaling;cell organization and biogenesis;RNA metabolism OR transcription;other metabolic processes;transport;other biological processes	other membranes;cytosol;nucleus	other molecular function	830909857
P55795	Heterogeneous nuclear ribonucleoprotein H2 OS=Homo sapiens OX=9606 GN=HNRNPH2 PE=1 SV=1	High	123.106	40	11	68	6	449	49.2	6.3	179.27	HNRNPH2	other biological processes	cytosol;nucleus;other cell component		1500049287
Q8IWX8	Calcium homeostasis endoplasmic reticulum protein OS=Homo sapiens OX=9606 GN=CHERP PE=1 SV=3	High	122.434	22	19	39	19	916	103.6	9.04	84.15	CHERP	RNA metabolism OR transcription;other metabolic processes;transport;developmental processes;other biological processes	other membranes;cytosol;ER/Golgi;nucleus;other cell component	other molecular function	2783923239
Q9NVI7	ATPase family AAA domain-containing protein 3A OS=Homo sapiens OX=9606 GN=ATAD3A PE=1 SV=2	High	121.139	42	23	42	8	634	71.3	8.98	85.46					2790785480
P60842	Eukaryotic initiation factor 4A-I OS=Homo sapiens OX=9606 GN=EIF4A1 PE=1 SV=1	High	120.956	47	19	34	9	406	46.1	5.48	93.6	EIF4A1	protein metabolism;other metabolic processes;other biological processes	plasma membrane;other membranes;cytosol;translational apparatus;nucleus;other cell component	nucleic acid binding activity;other molecular function	4471235336
P14866	Heterogeneous nuclear ribonucleoprotein L OS=Homo sapiens OX=9606 GN=HNRNPL PE=1 SV=2	High	120.825	31	13	44	13	589	64.1	8.22	130.12	HNRNPL	RNA metabolism OR transcription;other metabolic processes;other biological processes	nucleus;other cell component	nucleic acid binding activity	11138233186
Q01844	RNA-binding protein EWS OS=Homo sapiens OX=9606 GN=EWSR1 PE=1 SV=1	High	120.773	16	10	49	10	656	68.4	9.33	149.62	EWSR1	other biological processes	plasma membrane;other membranes;nucleus;other cell component	other molecular function	10037622254
P22087	rRNA 2'-O-methyltransferase fibrillarin OS=Homo sapiens OX=9606 GN=FBL PE=1 SV=2	High	120.303	47	14	32	14	321	33.8	10.18	92.36	FBL	cell organization and biogenesis;RNA metabolism OR transcription;other metabolic processes;other biological processes	nucleus;other cell component	other molecular function	3809596984
Q99459	Cell division cycle 5-like protein OS=Homo sapiens OX=9606 GN=CDC5L PE=1 SV=2	High	119.068	40	22	30	22	802	92.2	8.18	62.91	CDC5L	DNA metabolism;RNA metabolism OR transcription;other metabolic processes;stress response;signal transduction;other biological processes	nucleus;other cell component	nucleic acid binding activity;other molecular function	968929365
P13639	Elongation factor 2 OS=Homo sapiens OX=9606 GN=EEF2 PE=1 SV=4	High	118.976	30	22	31	21	858	95.3	6.83	77.78	EEF2	cell cycle OR cell proliferation;protein metabolism;other metabolic processes;stress response;developmental processes;other biological processes	non-structural extracellular;plasma membrane;other membranes;cytosol;translational apparatus;other cell component	cytoskeletal activity;translation activity;nucleic acid binding activity;other molecular function	1798759529
Q92620	Pre-mRNA-splicing factor ATP-dependent RNA helicase PRP16 OS=Homo sapiens OX=9606 GN=DHX38 PE=1 SV=2	High	118.572	24	23	42	23	1227	140.4	6.54	77.09	DHX38	RNA metabolism OR transcription;other metabolic processes	nucleus	other molecular function	854216101
Q07666	KH domain-containing, RNA-binding, signal transduction-associated protein 1 OS=Homo sapiens OX=9606 GN=KHDRBS1 PE=1 SV=1	High	118.405	20	10	47	9	443	48.2	8.66	125.99	KHDRBS1	cell cycle OR cell proliferation;RNA metabolism OR transcription;other metabolic processes;signal transduction;other biological processes	plasma membrane;other membranes;cytosol;nucleus;other cell component	nucleic acid binding activity;other molecular function	1.00455e+10
Q04637	Eukaryotic translation initiation factor 4 gamma 1 OS=Homo sapiens OX=9606 GN=EIF4G1 PE=1 SV=4	High	117.856	20	27	38	27	1599	175.4	5.33	68.75	EIF4G1	protein metabolism;other metabolic processes;stress response;developmental processes;other biological processes	cytosol;translational apparatus;nucleus;other cell component	nucleic acid binding activity;other molecular function	1074410990
P18754	Regulator of chromosome condensation OS=Homo sapiens OX=9606 GN=RCC1 PE=1 SV=1	High	117.276	55	15	25	15	421	44.9	7.52	56.98	RCC1	cell cycle OR cell proliferation;cell organization and biogenesis;other biological processes	nucleus;other cell component	enzyme regulator activity;nucleic acid binding activity;other molecular function	2067118554
O60264	SWI/SNF-related matrix-associated actin-dependent regulator of chromatin subfamily A member 5 OS=Homo sapiens OX=9606 GN=SMARCA5 PE=1 SV=1	High	116.101	23	23	34	15	1052	121.8	8.09	63.19	SMARCA5	cell organization and biogenesis;DNA metabolism;RNA metabolism OR transcription;other metabolic processes;stress response;other biological processes	nucleus;other cell component	nucleic acid binding activity;other molecular function	1227357673
P07814	Bifunctional glutamate/proline--tRNA ligase OS=Homo sapiens OX=9606 GN=EPRS1 PE=1 SV=5	High	115.88	21	22	24	22	1512	170.5	7.33	45.27	EPRS1	protein metabolism;RNA metabolism OR transcription;other metabolic processes;stress response;other biological processes	plasma membrane;other membranes;cytosol;other cell component	nucleic acid binding activity;other molecular function	723714489
Q92945	Far upstream element-binding protein 2 OS=Homo sapiens OX=9606 GN=KHSRP PE=1 SV=4	High	115.391	37	20	38	19	711	73.1	7.3	90.55	KHSRP	protein metabolism;RNA metabolism OR transcription;other metabolic processes;transport;other biological processes	cytosol;nucleus;other cell component	nucleic acid binding activity;other molecular function	2208216717
P55265	Double-stranded RNA-specific adenosine deaminase OS=Homo sapiens OX=9606 GN=ADAR PE=1 SV=4	High	114.808	19	19	31	19	1226	136	8.65	55.06	ADAR	cell organization and biogenesis;RNA metabolism OR transcription;other metabolic processes;stress response;transport;developmental processes;other biological processes	cytosol;nucleus;other cell component	nucleic acid binding activity;other molecular function	1178211580
Q8IXT5	RNA-binding protein 12B OS=Homo sapiens OX=9606 GN=RBM12B PE=1 SV=2	High	113.985	30	28	40	28	1001	118	6.81	69.6	RBM12B	other biological processes	nucleus;other cell component		2128377296
P12268	Inosine-5'-monophosphate dehydrogenase 2 OS=Homo sapiens OX=9606 GN=IMPDH2 PE=1 SV=2	High	113.579	40	18	37	18	514	55.8	6.9	92.6	IMPDH2	cell cycle OR cell proliferation;other metabolic processes;other biological processes	non-structural extracellular;cytosol;nucleus;other cell component	nucleic acid binding activity;other molecular function	2.08416e+09
P02538	Keratin, type II cytoskeletal 6A OS=Homo sapiens OX=9606 GN=KRT6A PE=1 SV=3	High	113.238	41	24	47	10	564	60	8	105.1	KRT6A	cell organization and biogenesis;stress response;other biological processes	cytosol;cytoskeleton	bone, tooth or skin structural activity;cytoskeletal activity	1196731174
O14980	Exportin-1 OS=Homo sapiens OX=9606 GN=XPO1 PE=1 SV=1	High	112.619	24	22	29	22	1071	123.3	6.06	69.64	XPO1	other metabolic processes;transport;other biological processes	other membranes;cytosol;nucleus;other cell component	nucleic acid binding activity;other molecular function	1666650528
Q7L0Y3	tRNA methyltransferase 10 homolog C OS=Homo sapiens OX=9606 GN=TRMT10C PE=1 SV=2	High	111.631	50	17	25	17	403	47.3	9.36	65.62	TRMT10C	RNA metabolism OR transcription;other metabolic processes;other biological processes	mitochondrion;nucleus;other cell component	nucleic acid binding activity;other molecular function	1441222340
P04843	Dolichyl-diphosphooligosaccharide--protein glycosyltransferase subunit 1 OS=Homo sapiens OX=9606 GN=RPN1 PE=1 SV=1	High	110.503	41	19	31	19	607	68.5	6.38	78.07	RPN1	protein metabolism;other metabolic processes	other membranes;cytosol;ER/Golgi;other cell component		1189411458
Q96T37	RNA-binding protein 15 OS=Homo sapiens OX=9606 GN=RBM15 PE=1 SV=2	High	110.204	26	19	26	17	977	107.1	10.08	58.99	RBM15	cell organization and biogenesis;RNA metabolism OR transcription;other metabolic processes;developmental processes;signal transduction;other biological processes	other membranes;nucleus;other cell component	nucleic acid binding activity	689972064
Q96E39	RNA binding motif protein, X-linked-like-1 OS=Homo sapiens OX=9606 GN=RBMXL1 PE=1 SV=1	High	109.56	42	17	64	5	390	42.1	9.89	111.02	RBMXL1	RNA metabolism OR transcription;other metabolic processes;other biological processes	nucleus	nucleic acid binding activity	353235234
P41252	Isoleucine--tRNA ligase, cytoplasmic OS=Homo sapiens OX=9606 GN=IARS1 PE=1 SV=2	High	109.295	19	22	26	22	1262	144.4	6.15	54.62	IARS1	protein metabolism;RNA metabolism OR transcription;other metabolic processes	cytosol;nucleus;other cell component	nucleic acid binding activity;other molecular function	938119773
P14868	Aspartate--tRNA ligase, cytoplasmic OS=Homo sapiens OX=9606 GN=DARS1 PE=1 SV=2	High	108.173	47	20	35	20	501	57.1	6.55	74.87	DARS1	cell organization and biogenesis;protein metabolism;RNA metabolism OR transcription;other metabolic processes	cytosol;other cell component	other molecular function	1331640532
P56192	Methionine--tRNA ligase, cytoplasmic OS=Homo sapiens OX=9606 GN=MARS1 PE=1 SV=2	High	107.836	29	19	24	19	900	101.1	6.16	60.16	MARS1	protein metabolism;RNA metabolism OR transcription;other metabolic processes;other biological processes	cytosol;nucleus;other cell component	nucleic acid binding activity;other molecular function	846655546
Q02952	A-kinase anchor protein 12 OS=Homo sapiens OX=9606 GN=AKAP12 PE=1 SV=4	High	107.479	19	17	20	17	1782	191.4	4.41	41.11	AKAP12	signal transduction;other biological processes	plasma membrane;other membranes;cytosol;cytoskeleton;other cell component	other molecular function	358513460
Q99986	Serine/threonine-protein kinase VRK1 OS=Homo sapiens OX=9606 GN=VRK1 PE=1 SV=1	High	107.213	42	15	29	15	396	45.4	8.91	79.49	VRK1	cell cycle OR cell proliferation;cell organization and biogenesis;protein metabolism;other metabolic processes;stress response;developmental processes;signal transduction;other biological processes	cytosol;ER/Golgi;nucleus;other cell component	nucleic acid binding activity;kinase activity;other molecular function	2036177306
P13647	Keratin, type II cytoskeletal 5 OS=Homo sapiens OX=9606 GN=KRT5 PE=1 SV=3	High	106.906	39	25	45	13	590	62.3	7.74	92.81	KRT5	cell organization and biogenesis;other biological processes	cytosol;cytoskeleton;other cell component	bone, tooth or skin structural activity;cytoskeletal activity;other molecular function	2637028456
P02533	Keratin, type I cytoskeletal 14 OS=Homo sapiens OX=9606 GN=KRT14 PE=1 SV=4	High	106.438	50	24	40	9	472	51.5	5.16	88.54	KRT14	cell organization and biogenesis;other biological processes	plasma membrane;cytosol;cytoskeleton;nucleus;other cell component	cytoskeletal activity;other molecular function	2172077586
Q9BPW8	Protein NipSnap homolog 1 OS=Homo sapiens OX=9606 GN=NIPSNAP1 PE=1 SV=1	High	106.04	59	13	25	13	284	33.3	9.31	92.6	NIPSNAP1	other metabolic processes;other biological processes	plasma membrane;other membranes;mitochondrion	other molecular function	5563451324
Q9Y285	Phenylalanine--tRNA ligase alpha subunit OS=Homo sapiens OX=9606 GN=FARSA PE=1 SV=3	High	106.012	44	16	28	16	508	57.5	7.8	74.26	FARSA	cell organization and biogenesis;protein metabolism;RNA metabolism OR transcription;other metabolic processes	cytosol;other cell component	nucleic acid binding activity;other molecular function	1522368940
O00410	Importin-5 OS=Homo sapiens OX=9606 GN=IPO5 PE=1 SV=4	High	104.847	22	17	20	17	1097	123.6	4.94	50.81	IPO5	transport;signal transduction;other biological processes	other membranes;cytosol;ER/Golgi;nucleus;other cell component	enzyme regulator activity;other molecular function	1508016950
Q13573	SNW domain-containing protein 1 OS=Homo sapiens OX=9606 GN=SNW1 PE=1 SV=1	High	104.797	46	20	28	20	536	61.5	9.52	71.96	SNW1	RNA metabolism OR transcription;other metabolic processes;stress response;signal transduction;other biological processes	nucleus	signal transduction activity or receptor binding;other molecular function	1204094759
Q9BUF5	Tubulin beta-6 chain OS=Homo sapiens OX=9606 GN=TUBB6 PE=1 SV=1	High	104.754	44	16	44	6	446	49.8	4.88	103.09	TUBB6	cell cycle OR cell proliferation;cell organization and biogenesis	cytoskeleton;other cell component	cytoskeletal activity;other molecular function	438937096
P05166	Propionyl-CoA carboxylase beta chain, mitochondrial OS=Homo sapiens OX=9606 GN=PCCB PE=1 SV=3	High	104.466	42	17	25	17	539	58.2	7.64	69.18	PCCB	other metabolic processes	cytosol;mitochondrion;other cell component	other molecular function	1369876041
P07355	Annexin A2 OS=Homo sapiens OX=9606 GN=ANXA2 PE=1 SV=2	High	103.952	52	17	22	17	339	38.6	7.75	63.12	ANXA2	cell adhesion;cell organization and biogenesis;RNA metabolism OR transcription;other metabolic processes;transport;developmental processes;other biological processes	non-structural extracellular;extracellular matrix;plasma membrane;other membranes;cytosol;nucleus;other cytoplasmic organelle;other cell component	enzyme regulator activity;cytoskeletal activity;other molecular function	1115859564
P06748	Nucleophosmin OS=Homo sapiens OX=9606 GN=NPM1 PE=1 SV=2	High	103.83	36	9	24	9	294	32.6	4.78	79.68	NPM1	cell cycle OR cell proliferation;cell organization and biogenesis;DNA metabolism;other metabolic processes;stress response;transport;signal transduction;other biological processes	cytosol;cytoskeleton;translational apparatus;nucleus;other cell component	enzyme regulator activity;translation activity;nucleic acid binding activity;other molecular function	7663752648
Q6UN15	Pre-mRNA 3'-end-processing factor FIP1 OS=Homo sapiens OX=9606 GN=FIP1L1 PE=1 SV=1	High	103.676	37	14	25	14	594	66.5	5.59	73.02	FIP1L1	RNA metabolism OR transcription;other metabolic processes	cytosol;nucleus		2643285229
P42704	Leucine-rich PPR motif-containing protein, mitochondrial OS=Homo sapiens OX=9606 GN=LRPPRC PE=1 SV=3	High	103.375	15	20	28	20	1394	157.8	6.13	59.02	LRPPRC	RNA metabolism OR transcription;other metabolic processes;transport;other biological processes	other membranes;cytoskeleton;mitochondrion;nucleus;other cell component	cytoskeletal activity;nucleic acid binding activity;other molecular function	503741942
P38919	Eukaryotic initiation factor 4A-III OS=Homo sapiens OX=9606 GN=EIF4A3 PE=1 SV=4	High	103.305	46	18	29	15	411	46.8	6.73	79.96	EIF4A3	RNA metabolism OR transcription;other metabolic processes;transport;developmental processes;other biological processes	cytosol;nucleus;other cell component	nucleic acid binding activity;other molecular function	1480335535
Q7Z2W4	Zinc finger CCCH-type antiviral protein 1 OS=Homo sapiens OX=9606 GN=ZC3HAV1 PE=1 SV=3	High	102.558	26	16	25	16	902	101.4	8.4	49.79	ZC3HAV1	stress response;other biological processes	cytosol;nucleus;other cytoplasmic organelle;other cell component	other molecular function	591504590
P42166	Lamina-associated polypeptide 2, isoform alpha OS=Homo sapiens OX=9606 GN=TMPO PE=1 SV=2	High	101.257	28	14	28	4	694	75.4	7.66	95.27	TMPO		nucleus;other cell component	nucleic acid binding activity;other molecular function	19799352
O75396	Vesicle-trafficking protein SEC22b OS=Homo sapiens OX=9606 GN=SEC22B PE=1 SV=5	High	100.702	45	9	22	9	215	24.7	8.51	65.81	SEC22B	cell organization and biogenesis;transport;other biological processes	other membranes;ER/Golgi;other cell component	other molecular function	1906923832
O95373	Importin-7 OS=Homo sapiens OX=9606 GN=IPO7 PE=1 SV=1	High	100.696	18	15	22	14	1038	119.4	4.82	51.97	IPO7	stress response;transport;other biological processes	cytosol;nucleus	enzyme regulator activity;other molecular function	860088256
Q16891	MICOS complex subunit MIC60 OS=Homo sapiens OX=9606 GN=IMMT PE=1 SV=1	High	100.626	26	17	24	17	758	83.6	6.48	59.25	IMMT	cell organization and biogenesis;other biological processes	other membranes;mitochondrion		1073990628
P08195	Amino acid transporter heavy chain SLC3A2 OS=Homo sapiens OX=9606 GN=SLC3A2 PE=1 SV=3	High	100.563	34	15	25	15	630	68	5.01	70.31	SLC3A2	other metabolic processes;transport;other biological processes	plasma membrane;other membranes;nucleus;other cytoplasmic organelle;other cell component	transporter activity;nucleic acid binding activity;other molecular function	1684357198
P50990	T-complex protein 1 subunit theta OS=Homo sapiens OX=9606 GN=CCT8 PE=1 SV=4	High	99.402	36	18	33	18	548	59.6	5.6	64.84	CCT8	protein metabolism;other metabolic processes;other biological processes	non-structural extracellular;cytosol;cytoskeleton;other cytoplasmic organelle;other cell component	other molecular function	2327189288
P61247	Small ribosomal subunit protein eS1 OS=Homo sapiens OX=9606 GN=RPS3A PE=1 SV=2	High	99.317	56	16	51	16	264	29.9	9.73	118.23	RPS3A	protein metabolism;other metabolic processes;other biological processes	cytosol;ER/Golgi;translational apparatus;nucleus;other cell component	nucleic acid binding activity;other molecular function	10889245440
Q9ULW0	Targeting protein for Xklp2 OS=Homo sapiens OX=9606 GN=TPX2 PE=1 SV=2	High	98.917	31	17	26	17	747	85.6	9.23	58.85	TPX2	cell cycle OR cell proliferation;cell organization and biogenesis;other biological processes	cytosol;cytoskeleton;nucleus;other cell component	enzyme regulator activity;other molecular function	792687236
P23396	Small ribosomal subunit protein uS3 OS=Homo sapiens OX=9606 GN=RPS3 PE=1 SV=2	High	98.286	70	17	48	17	243	26.7	9.66	139.48	RPS3	cell cycle OR cell proliferation;cell organization and biogenesis;protein metabolism;DNA metabolism;other metabolic processes;stress response;other biological processes	plasma membrane;other membranes;cytosol;cytoskeleton;mitochondrion;ER/Golgi;translational apparatus;nucleus;other cell component	cytoskeletal activity;nucleic acid binding activity;other molecular function	12172735276
P62701	Small ribosomal subunit protein eS4, X isoform OS=Homo sapiens OX=9606 GN=RPS4X PE=1 SV=2	High	98.047	54	16	61	16	263	29.6	10.15	142.25	RPS4X	protein metabolism;other metabolic processes;other biological processes	cytosol;translational apparatus;nucleus;other cell component	nucleic acid binding activity;other molecular function	28306371499
Q6PKG0	La-related protein 1 OS=Homo sapiens OX=9606 GN=LARP1 PE=1 SV=2	High	98.018	18	17	22	14	1096	123.4	8.82	41.14	LARP1	cell cycle OR cell proliferation;protein metabolism;other metabolic processes;stress response;signal transduction;other biological processes	cytosol;other cell component	translation activity;nucleic acid binding activity;other molecular function	768131778
O60716	Catenin delta-1 OS=Homo sapiens OX=9606 GN=CTNND1 PE=1 SV=1	High	97.98	23	16	22	16	968	108.1	6.23	52.21	CTNND1	cell adhesion;developmental processes;signal transduction;other biological processes	plasma membrane;other membranes;cytosol;cytoskeleton;nucleus;other cell component	signal transduction activity or receptor binding;enzyme regulator activity;other molecular function	706261421
Q99613	Eukaryotic translation initiation factor 3 subunit C OS=Homo sapiens OX=9606 GN=EIF3C PE=1 SV=1	High	97.899	21	17	29	17	913	105.3	5.68	62.97	EIF3C	cell organization and biogenesis;protein metabolism;other metabolic processes;other biological processes	cytosol;translational apparatus;other cell component	translation activity;other molecular function	910794972
Q9UGU0	Transcription factor 20 OS=Homo sapiens OX=9606 GN=TCF20 PE=1 SV=3	High	97.844	16	21	23	21	1960	211.6	9.04	30.71	TCF20	other biological processes	nucleus	nucleic acid binding activity;other molecular function	334492032
Q15637	Splicing factor 1 OS=Homo sapiens OX=9606 GN=SF1 PE=1 SV=4	High	97.478	25	11	20	11	639	68.3	8.98	58.15	SF1	cell organization and biogenesis;RNA metabolism OR transcription;other metabolic processes;other biological processes	translational apparatus;nucleus	nucleic acid binding activity;other molecular function	1850583668
Q9P2J5	Leucine--tRNA ligase, cytoplasmic OS=Homo sapiens OX=9606 GN=LARS1 PE=1 SV=2	High	97.39	23	21	26	21	1176	134.4	7.3	50.27	LARS1	cell organization and biogenesis;protein metabolism;RNA metabolism OR transcription;other metabolic processes;stress response;other biological processes	cytosol;ER/Golgi;nucleus;other cytoplasmic organelle;other cell component	enzyme regulator activity;other molecular function	529014454
Q96GQ7	Probable ATP-dependent RNA helicase DDX27 OS=Homo sapiens OX=9606 GN=DDX27 PE=1 SV=2	High	97.104	27	19	31	19	796	89.8	9.28	44.66					1150774309
Q9P258	Protein RCC2 OS=Homo sapiens OX=9606 GN=RCC2 PE=1 SV=2	High	97.042	34	13	21	13	522	56	8.78	59.69	RCC2	cell adhesion;cell organization and biogenesis;signal transduction;other biological processes	plasma membrane;other membranes;cytosol;cytoskeleton;nucleus;other cytoplasmic organelle;other cell component	enzyme regulator activity;cytoskeletal activity;other molecular function	930151518
Q12931	Heat shock protein 75 kDa, mitochondrial OS=Homo sapiens OX=9606 GN=TRAP1 PE=1 SV=3	High	96.45	31	18	23	17	704	80.1	8.21	62.29	TRAP1	protein metabolism;other metabolic processes;other biological processes	other membranes;mitochondrion;nucleus	signal transduction activity or receptor binding;other molecular function	1651793886
Q9UHB9	Signal recognition particle subunit SRP68 OS=Homo sapiens OX=9606 GN=SRP68 PE=1 SV=2	High	95.954	36	20	32	20	627	70.7	8.56	69.74	SRP68	other biological processes	cytosol;ER/Golgi;translational apparatus;nucleus;other cell component	nucleic acid binding activity;other molecular function	1805027448
P78371	T-complex protein 1 subunit beta OS=Homo sapiens OX=9606 GN=CCT2 PE=1 SV=4	High	95.935	37	14	19	14	535	57.5	6.46	48.67	CCT2	cell organization and biogenesis;protein metabolism;other metabolic processes;other biological processes	non-structural extracellular;cytosol;cytoskeleton;other cytoplasmic organelle;other cell component	other molecular function	1156841580
O15042	U2 snRNP-associated SURP motif-containing protein OS=Homo sapiens OX=9606 GN=U2SURP PE=1 SV=2	High	95.654	20	18	25	18	1029	118.2	8.47	51.45	U2SURP	RNA metabolism OR transcription;other metabolic processes	nucleus		1431167968
Q9NWH9	SAFB-like transcription modulator OS=Homo sapiens OX=9606 GN=SLTM PE=1 SV=2	High	95.631	18	15	27	15	1034	117.1	7.87	67.6	SLTM	other biological processes	nucleus	nucleic acid binding activity	3651291946
P53618	Coatomer subunit beta OS=Homo sapiens OX=9606 GN=COPB1 PE=1 SV=3	High	95.517	24	16	26	16	953	107.1	6.05	53.02	COPB1	transport	plasma membrane;other membranes;cytosol;ER/Golgi;other cell component	other molecular function	5.1204e+08
Q8WUM4	Programmed cell death 6-interacting protein OS=Homo sapiens OX=9606 GN=PDCD6IP PE=1 SV=1	High	95.231	23	18	24	18	868	96	6.52	43.69	PDCD6IP	cell cycle OR cell proliferation;cell organization and biogenesis;protein metabolism;other metabolic processes;transport;other biological processes	non-structural extracellular;plasma membrane;cytosol;cytoskeleton;ER/Golgi;other cytoplasmic organelle;other cell component	signal transduction activity or receptor binding;other molecular function	1221030526
P15880	Small ribosomal subunit protein uS5 OS=Homo sapiens OX=9606 GN=RPS2 PE=1 SV=2	High	94.269	50	14	43	14	293	31.3	10.24	87.9	RPS2	protein metabolism;other metabolic processes;other biological processes	cytosol;translational apparatus;nucleus;other cell component	nucleic acid binding activity;other molecular function	12012152432
P60228	Eukaryotic translation initiation factor 3 subunit E OS=Homo sapiens OX=9606 GN=EIF3E PE=1 SV=1	High	93.974	37	16	31	16	445	52.2	6.04	69.1	EIF3E	cell organization and biogenesis;protein metabolism;RNA metabolism OR transcription;other metabolic processes;other biological processes	cytosol;translational apparatus;nucleus;other cell component	other molecular function	2293817720
Q8WWM7	Ataxin-2-like protein OS=Homo sapiens OX=9606 GN=ATXN2L PE=1 SV=2	High	93.918	16	14	24	14	1075	113.3	8.59	59.52	ATXN2L	cell organization and biogenesis;RNA metabolism OR transcription;other metabolic processes	other membranes;cytosol;nucleus;other cell component	nucleic acid binding activity	513523235
P48634	Protein PRRC2A OS=Homo sapiens OX=9606 GN=PRRC2A PE=1 SV=3	High	93.917	13	15	19	15	2157	228.7	9.45	39.44	PRRC2A	other biological processes	plasma membrane;other membranes;cytosol;nucleus		3.47592e+08
Q99729	Heterogeneous nuclear ribonucleoprotein A/B OS=Homo sapiens OX=9606 GN=HNRNPAB PE=1 SV=2	High	93.833	27	12	34	11	332	36.2	8.21	77.69	HNRNPAB	DNA metabolism;RNA metabolism OR transcription;other metabolic processes;other biological processes	nucleus;other cell component	nucleic acid binding activity;other molecular function	7957433665
P48735	Isocitrate dehydrogenase [NADP], mitochondrial OS=Homo sapiens OX=9606 GN=IDH2 PE=1 SV=2	High	93.682	37	16	23	16	452	50.9	8.69	60.06	IDH2	other metabolic processes;other biological processes	cytosol;mitochondrion;other cytoplasmic organelle	other molecular function	2130517406
P78527	DNA-dependent protein kinase catalytic subunit OS=Homo sapiens OX=9606 GN=PRKDC PE=1 SV=3	High	92.518	6	21	22	21	4128	468.8	7.12	42.36	PRKDC	cell cycle OR cell proliferation;cell organization and biogenesis;protein metabolism;DNA metabolism;RNA metabolism OR transcription;other metabolic processes;stress response;developmental processes;signal transduction;other biological processes	cytosol;nucleus;other cell component	nucleic acid binding activity;kinase activity;other molecular function	4.40914e+08
Q7Z406	Myosin-14 OS=Homo sapiens OX=9606 GN=MYH14 PE=1 SV=2	High	92.194	10	16	24	7	1995	227.7	5.6	46.47	MYH14	cell cycle OR cell proliferation;cell organization and biogenesis;other biological processes	cytosol;cytoskeleton;other cell component	cytoskeletal activity;other molecular function	41291840
Q92804	TATA-binding protein-associated factor 2N OS=Homo sapiens OX=9606 GN=TAF15 PE=1 SV=1	High	91.951	16	10	53	8	592	61.8	8.02	108.16	TAF15	RNA metabolism OR transcription;other metabolic processes;other biological processes	nucleus;other cell component	nucleic acid binding activity;other molecular function	5406921980
P63244	Small ribosomal subunit protein RACK1 OS=Homo sapiens OX=9606 GN=RACK1 PE=1 SV=3	High	91.55	60	15	22	15	317	35.1	7.69	63.24	RACK1	cell organization and biogenesis;protein metabolism;other metabolic processes;developmental processes;other biological processes	plasma membrane;cytosol;mitochondrion;translational apparatus;nucleus;other cell component	signal transduction activity or receptor binding;enzyme regulator activity;translation activity;other molecular function	2653575064
Q9P2I0	Cleavage and polyadenylation specificity factor subunit 2 OS=Homo sapiens OX=9606 GN=CPSF2 PE=1 SV=2	High	91.549	25	16	26	16	782	88.4	5.11	57.82	CPSF2	RNA metabolism OR transcription;other metabolic processes	nucleus;other cell component	nucleic acid binding activity	1034824626
Q9UMS4	Pre-mRNA-processing factor 19 OS=Homo sapiens OX=9606 GN=PRPF19 PE=1 SV=1	High	91.507	37	13	27	13	504	55.1	6.61	75.47	PRPF19	cell cycle OR cell proliferation;cell organization and biogenesis;protein metabolism;DNA metabolism;RNA metabolism OR transcription;other metabolic processes;stress response;developmental processes;signal transduction;other biological processes	cytoskeleton;nucleus;other cell component	other molecular function	2034513310
Q9BWF3	RNA-binding protein 4 OS=Homo sapiens OX=9606 GN=RBM4 PE=1 SV=1	High	91.048	46	14	30	3	364	40.3	7.08	76.4	RBM4	cell-cell signaling;protein metabolism;RNA metabolism OR transcription;other metabolic processes;stress response;transport;other biological processes	cytosol;nucleus;other cell component	nucleic acid binding activity;other molecular function	4163229704
Q9Y2W1	Thyroid hormone receptor-associated protein 3 OS=Homo sapiens OX=9606 GN=THRAP3 PE=1 SV=2	High	90.908	19	13	24	13	955	108.6	10.15	50.85	THRAP3	RNA metabolism OR transcription;other metabolic processes;other biological processes	nucleus	nucleic acid binding activity;other molecular function	570542061
Q96T88	E3 ubiquitin-protein ligase UHRF1 OS=Homo sapiens OX=9606 GN=UHRF1 PE=1 SV=1	High	90.378	25	16	19	16	793	89.8	7.56	41.24	UHRF1	cell cycle OR cell proliferation;cell organization and biogenesis;protein metabolism;DNA metabolism;other metabolic processes;stress response;other biological processes	cytoskeleton;nucleus;other cell component	nucleic acid binding activity;other molecular function	511636854
P17987	T-complex protein 1 subunit alpha OS=Homo sapiens OX=9606 GN=TCP1 PE=1 SV=1	High	90.065	36	16	24	16	556	60.3	6.11	41.2	TCP1	cell organization and biogenesis;protein metabolism;other metabolic processes;other biological processes	cytosol;cytoskeleton;ER/Golgi;other cell component	other molecular function	773421129
Q05639	Elongation factor 1-alpha 2 OS=Homo sapiens OX=9606 GN=EEF1A2 PE=1 SV=1	High	89.661	29	10	75	2	463	50.4	9.03	228.85	EEF1A2	protein metabolism;other metabolic processes;other biological processes	other membranes;ER/Golgi;other cytoplasmic organelle;other cell component	other molecular function	174390164
O94906	Pre-mRNA-processing factor 6 OS=Homo sapiens OX=9606 GN=PRPF6 PE=1 SV=1	High	89.609	24	20	27	20	941	106.9	8.25	52.71	PRPF6	cell organization and biogenesis;RNA metabolism OR transcription;other metabolic processes;other biological processes	cytosol;cytoskeleton;nucleus;other cell component	nucleic acid binding activity;other molecular function	1163169944
P00558	Phosphoglycerate kinase 1 OS=Homo sapiens OX=9606 GN=PGK1 PE=1 SV=3	High	89.586	40	13	19	13	417	44.6	8.1	44.13	PGK1	protein metabolism;other metabolic processes;stress response;other biological processes	non-structural extracellular;other membranes;cytosol;mitochondrion	kinase activity;other molecular function	2512350906
Q14677	Clathrin interactor 1 OS=Homo sapiens OX=9606 GN=CLINT1 PE=1 SV=1	High	88.518	23	11	19	11	625	68.2	6.42	39.73	CLINT1	cell organization and biogenesis;transport	plasma membrane;other membranes;cytosol;ER/Golgi;nucleus;other cytoplasmic organelle;other cell component	other molecular function	627940508
P31689	DnaJ homolog subfamily A member 1 OS=Homo sapiens OX=9606 GN=DNAJA1 PE=1 SV=2	High	88.48	44	11	17	11	397	44.8	7.08	44.08	DNAJA1	protein metabolism;other metabolic processes;stress response;other biological processes	other membranes;cytosol;cytoskeleton;mitochondrion;ER/Golgi;nucleus;other cell component	signal transduction activity or receptor binding;other molecular function	1458878987
P23258	Tubulin gamma-1 chain OS=Homo sapiens OX=9606 GN=TUBG1 PE=1 SV=2	High	87.964	43	15	20	15	451	51.1	6.14	47.51	TUBG1	cell cycle OR cell proliferation;cell organization and biogenesis	cytosol;cytoskeleton;nucleus;other cytoplasmic organelle;other cell component	cytoskeletal activity;other molecular function	637385054
P26641	Elongation factor 1-gamma OS=Homo sapiens OX=9606 GN=EEF1G PE=1 SV=3	High	86.573	29	12	21	12	437	50.1	6.67	52.19	EEF1G	protein metabolism;other metabolic processes;other biological processes	cytosol;other cell component	other molecular function	1785192482
P06493	Cyclin-dependent kinase 1 OS=Homo sapiens OX=9606 GN=CDK1 PE=1 SV=3	High	86.162	48	12	23	11	297	34.1	8.4	48.65	CDK1	cell cycle OR cell proliferation;cell organization and biogenesis;protein metabolism;DNA metabolism;other metabolic processes;stress response;developmental processes;signal transduction;other biological processes	other membranes;cytosol;cytoskeleton;mitochondrion;ER/Golgi;nucleus;other cell component	kinase activity;other molecular function	3743358459
P08779	Keratin, type I cytoskeletal 16 OS=Homo sapiens OX=9606 GN=KRT16 PE=1 SV=4	High	86.115	48	21	35	10	473	51.2	5.05	73.93	KRT16	cell organization and biogenesis;stress response;other biological processes	plasma membrane;cytosol;cytoskeleton	cytoskeletal activity	382464716
Q8IY81	pre-rRNA 2'-O-ribose RNA methyltransferase FTSJ3 OS=Homo sapiens OX=9606 GN=FTSJ3 PE=1 SV=2	High	86.088	24	13	18	13	847	96.5	8.4	45.72	FTSJ3	RNA metabolism OR transcription;other metabolic processes	nucleus;other cell component	other molecular function	733142080
O76094	Signal recognition particle subunit SRP72 OS=Homo sapiens OX=9606 GN=SRP72 PE=1 SV=3	High	86.001	26	13	19	13	671	74.6	9.26	49.83	SRP72	other biological processes	cytosol;ER/Golgi;translational apparatus;other cell component	nucleic acid binding activity;other molecular function	768070466
P39748	Flap endonuclease 1 OS=Homo sapiens OX=9606 GN=FEN1 PE=1 SV=1	High	85.925	48	12	29	12	380	42.6	8.62	77.84	FEN1	cell cycle OR cell proliferation;cell organization and biogenesis;DNA metabolism;RNA metabolism OR transcription;other metabolic processes;stress response;other biological processes	mitochondrion;nucleus;other cell component	nucleic acid binding activity;other molecular function	3216318024
P51114	RNA-binding protein FXR1 OS=Homo sapiens OX=9606 GN=FXR1 PE=1 SV=3	High	84.754	23	12	20	10	621	69.7	6.15	49.45	FXR1	cell organization and biogenesis;transport;developmental processes;other biological processes	cytosol;cytoskeleton;translational apparatus;nucleus;other cell component	nucleic acid binding activity;other molecular function	677503757
P55884	Eukaryotic translation initiation factor 3 subunit B OS=Homo sapiens OX=9606 GN=EIF3B PE=1 SV=3	High	84.62	22	14	17	14	814	92.4	5	38.43	EIF3B	cell organization and biogenesis;protein metabolism;other metabolic processes;other biological processes	cytosol;translational apparatus;other cell component	nucleic acid binding activity;other molecular function	646857587
P35232	Prohibitin 1 OS=Homo sapiens OX=9606 GN=PHB1 PE=1 SV=1	High	84.182	59	11	20	11	272	29.8	5.76	62.93	PHB1	cell organization and biogenesis;DNA metabolism;other metabolic processes;stress response;signal transduction;other biological processes	plasma membrane;other membranes;mitochondrion;nucleus;other cytoplasmic organelle;other cell component	signal transduction activity or receptor binding;other molecular function	1422766348
P22695	Cytochrome b-c1 complex subunit 2, mitochondrial OS=Homo sapiens OX=9606 GN=UQCRC2 PE=1 SV=3	High	83.468	34	10	18	10	453	48.4	8.63	44.87	UQCRC2	protein metabolism;other metabolic processes	other membranes;mitochondrion;nucleus	other molecular function	719690212
Q96AE4	Far upstream element-binding protein 1 OS=Homo sapiens OX=9606 GN=FUBP1 PE=1 SV=3	High	83.183	28	14	26	11	644	67.5	7.61	57.56	FUBP1	other biological processes	nucleus;other cell component	nucleic acid binding activity	1213999204
P05141	ADP/ATP translocase 2 OS=Homo sapiens OX=9606 GN=SLC25A5 PE=1 SV=7	High	83.082	47	15	42	7	298	32.8	9.69	86.89	SLC25A5	cell cycle OR cell proliferation;cell organization and biogenesis;other metabolic processes;transport;other biological processes	plasma membrane;other membranes;cytoskeleton;mitochondrion	transporter activity;other molecular function	7589689339
P62263	Small ribosomal subunit protein uS11 OS=Homo sapiens OX=9606 GN=RPS14 PE=1 SV=3	High	82.55	39	7	33	7	151	16.3	10.05	94.42	RPS14	cell organization and biogenesis;protein metabolism;RNA metabolism OR transcription;other metabolic processes;other biological processes	cytosol;translational apparatus;nucleus;other cell component	nucleic acid binding activity;other molecular function	6728422494
P49792	E3 SUMO-protein ligase RanBP2 OS=Homo sapiens OX=9606 GN=RANBP2 PE=1 SV=2	High	82.106	8	17	19	14	3224	358	6.2	27.66	RANBP2	protein metabolism;other metabolic processes;transport;other biological processes	other membranes;cytosol;nucleus;other cell component	enzyme regulator activity;nucleic acid binding activity;other molecular function	3.10619e+08
P48444	Coatomer subunit delta OS=Homo sapiens OX=9606 GN=ARCN1 PE=1 SV=1	High	81.791	28	15	26	15	511	57.2	6.21	48.51	ARCN1	transport;developmental processes;other biological processes	other membranes;cytosol;ER/Golgi		7.4678e+08
P68400	Casein kinase II subunit alpha OS=Homo sapiens OX=9606 GN=CSNK2A1 PE=1 SV=1	High	81.18	34	10	15	9	391	45.1	7.74	41.52	CSNK2A1	DNA metabolism;other metabolic processes;stress response;signal transduction;other biological processes	plasma membrane;other membranes;cytosol;nucleus;other cell component	kinase activity;other molecular function	1.98897e+08
P61106	Ras-related protein Rab-14 OS=Homo sapiens OX=9606 GN=RAB14 PE=1 SV=4	High	81.079	74	12	18	11	215	23.9	6.21	56.5	RAB14	cell organization and biogenesis;stress response;transport;signal transduction;other biological processes	plasma membrane;other membranes;cytosol;ER/Golgi;other cytoplasmic organelle;other cell component	cytoskeletal activity;other molecular function	1815639222
P18621	Large ribosomal subunit protein uL22 OS=Homo sapiens OX=9606 GN=RPL17 PE=1 SV=3	High	80.874	42	8	31	8	184	21.4	10.17	71.45	RPL17	protein metabolism;other metabolic processes	cytosol;translational apparatus;other cell component	other molecular function	6774373280
P68133	Actin, alpha skeletal muscle OS=Homo sapiens OX=9606 GN=ACTA1 PE=1 SV=1	High	80.707	30	11	56	1	377	42	5.39	127.65	ACTA1	cell organization and biogenesis;other biological processes	cytosol;cytoskeleton;other cell component	cytoskeletal activity;other molecular function	2865415600
Q9NZI8	Insulin-like growth factor 2 mRNA-binding protein 1 OS=Homo sapiens OX=9606 GN=IGF2BP1 PE=1 SV=2	High	79.856	27	13	22	12	577	63.4	9.2	49.28	IGF2BP1	cell cycle OR cell proliferation;cell organization and biogenesis;stress response;transport;developmental processes;other biological processes	cytosol;nucleus;other cell component	nucleic acid binding activity;other molecular function	1609177522
Q14157	Ubiquitin-associated protein 2-like OS=Homo sapiens OX=9606 GN=UBAP2L PE=1 SV=2	High	79.333	14	10	13	10	1087	114.5	7.11	35.18	UBAP2L	cell organization and biogenesis;other biological processes	nucleus;other cell component		3.72289e+08
Q9Y224	RNA transcription, translation and transport factor protein OS=Homo sapiens OX=9606 GN=RTRAF PE=1 SV=1	High	79.273	63	13	25	13	244	28.1	6.65	64.65	RTRAF	RNA metabolism OR transcription;other metabolic processes;transport;other biological processes	cytosol;cytoskeleton;nucleus;other cell component	nucleic acid binding activity;other molecular function	3274768094
O95299	NADH dehydrogenase [ubiquinone] 1 alpha subcomplex subunit 10, mitochondrial OS=Homo sapiens OX=9606 GN=NDUFA10 PE=1 SV=1	High	78.285	35	12	17	12	355	40.7	8.48	50.53	NDUFA10	other metabolic processes;transport	other membranes;mitochondrion;other cell component	transporter activity	2400866456
Q12905	Interleukin enhancer-binding factor 2 OS=Homo sapiens OX=9606 GN=ILF2 PE=1 SV=2	High	77.657	41	13	22	13	390	43	5.26	57.89	ILF2	other biological processes	cytosol;nucleus;other cell component	nucleic acid binding activity	1983711140
Q8WXF1	Paraspeckle component 1 OS=Homo sapiens OX=9606 GN=PSPC1 PE=1 SV=1	High	76.917	26	12	20	11	523	58.7	6.67	47.7	PSPC1	cell organization and biogenesis;stress response;other biological processes	nucleus;other cell component	nucleic acid binding activity	1174596740
Q9UBU9	Nuclear RNA export factor 1 OS=Homo sapiens OX=9606 GN=NXF1 PE=1 SV=1	High	76.903	27	12	15	12	619	70.1	8.51	36.54	NXF1	other metabolic processes;transport	cytosol;nucleus;other cell component	nucleic acid binding activity	174209470
P33993	DNA replication licensing factor MCM7 OS=Homo sapiens OX=9606 GN=MCM7 PE=1 SV=4	High	76.746	24	14	17	14	719	81.3	6.46	41.65	MCM7	cell cycle OR cell proliferation;DNA metabolism;other metabolic processes;stress response;other biological processes	nucleus;other cell component	nucleic acid binding activity;other molecular function	381464511
P82933	Small ribosomal subunit protein uS9m OS=Homo sapiens OX=9606 GN=MRPS9 PE=1 SV=2	High	76.291	40	12	16	12	396	45.8	9.51	51.41	MRPS9	protein metabolism;other metabolic processes	other membranes;mitochondrion;translational apparatus;nucleus	other molecular function	724909162
P78332	RNA-binding protein 6 OS=Homo sapiens OX=9606 GN=RBM6 PE=1 SV=5	High	76.196	18	19	24	19	1123	128.6	6.32	31.69	RBM6	RNA metabolism OR transcription;other metabolic processes	nucleus	nucleic acid binding activity	476392998
Q14966	Zinc finger protein 638 OS=Homo sapiens OX=9606 GN=ZNF638 PE=1 SV=2	High	75.414	10	16	17	16	1978	220.5	6.38	27.09	ZNF638	RNA metabolism OR transcription;other metabolic processes;other biological processes	nucleus;other cell component	nucleic acid binding activity;other molecular function	445145459
Q96QC0	Serine/threonine-protein phosphatase 1 regulatory subunit 10 OS=Homo sapiens OX=9606 GN=PPP1R10 PE=1 SV=1	High	75.354	16	13	19	13	940	99	9.17	44.26	PPP1R10	RNA metabolism OR transcription;other metabolic processes;transport;other biological processes	nucleus;other cell component	enzyme regulator activity;nucleic acid binding activity;other molecular function	8.72697e+08
Q15008	26S proteasome non-ATPase regulatory subunit 6 OS=Homo sapiens OX=9606 GN=PSMD6 PE=1 SV=1	High	75.284	28	10	17	10	389	45.5	5.62	38.03	PSMD6	protein metabolism;other metabolic processes	non-structural extracellular;cytosol;nucleus;other cell component		323327225
P11387	DNA topoisomerase 1 OS=Homo sapiens OX=9606 GN=TOP1 PE=1 SV=2	High	75.269	21	16	25	16	765	90.7	9.31	40.54	TOP1	cell cycle OR cell proliferation;cell organization and biogenesis;protein metabolism;DNA metabolism;RNA metabolism OR transcription;other metabolic processes;developmental processes;other biological processes	nucleus;other cell component	nucleic acid binding activity;kinase activity;other molecular function	1312996949
Q02241	Kinesin-like protein KIF23 OS=Homo sapiens OX=9606 GN=KIF23 PE=1 SV=3	High	75.257	15	11	16	11	960	110	8.51	36.4	KIF23	cell cycle OR cell proliferation;cell organization and biogenesis;other biological processes	cytosol;cytoskeleton;nucleus;other cell component	cytoskeletal activity;other molecular function	415996566
P60891	Ribose-phosphate pyrophosphokinase 1 OS=Homo sapiens OX=9606 GN=PRPS1 PE=1 SV=2	High	75.189	44	11	21	5	318	34.8	6.98	42.4	PRPS1	other metabolic processes;developmental processes	cytosol;other cell component	kinase activity;other molecular function	1226439706
Q9H0D6	5'-3' exoribonuclease 2 OS=Homo sapiens OX=9606 GN=XRN2 PE=1 SV=1	High	75.171	18	15	20	15	950	108.5	7.47	40.45	XRN2	RNA metabolism OR transcription;other metabolic processes;developmental processes;other biological processes	nucleus;other cell component	nucleic acid binding activity;other molecular function	720292108
P62241	Small ribosomal subunit protein eS8 OS=Homo sapiens OX=9606 GN=RPS8 PE=1 SV=2	High	75.166	51	10	26	10	208	24.2	10.32	64.28	RPS8	protein metabolism;RNA metabolism OR transcription;other metabolic processes;other biological processes	cytosol;ER/Golgi;translational apparatus;nucleus;other cell component	other molecular function	6003263154
Q96ME7	Zinc finger protein 512 OS=Homo sapiens OX=9606 GN=ZNF512 PE=1 SV=2	High	75.108	24	9	13	9	567	64.6	9.76	28.95	ZNF512	other biological processes	nucleus	nucleic acid binding activity;other molecular function	307963176
Q13151	Heterogeneous nuclear ribonucleoprotein A0 OS=Homo sapiens OX=9606 GN=HNRNPA0 PE=1 SV=1	High	74.775	37	10	37	8	305	30.8	9.29	81.97	HNRNPA0	RNA metabolism OR transcription;other metabolic processes;stress response;other biological processes	nucleus;other cell component	nucleic acid binding activity;other molecular function	6181936530
P30101	Protein disulfide-isomerase A3 OS=Homo sapiens OX=9606 GN=PDIA3 PE=1 SV=4	High	73.676	35	14	23	14	505	56.7	6.35	52.21	PDIA3	cell adhesion;cell organization and biogenesis;protein metabolism;other metabolic processes;stress response;signal transduction;other biological processes	non-structural extracellular;other membranes;ER/Golgi;other cytoplasmic organelle;other cell component	nucleic acid binding activity;other molecular function	706215456
Q99623	Prohibitin-2 OS=Homo sapiens OX=9606 GN=PHB2 PE=1 SV=2	High	73.591	48	13	24	13	299	33.3	9.83	61.72	PHB2	cell cycle OR cell proliferation;cell organization and biogenesis;other metabolic processes;stress response;transport;developmental processes;signal transduction;other biological processes	plasma membrane;other membranes;mitochondrion;nucleus;other cell component	other molecular function	2803687540
P54577	Tyrosine--tRNA ligase, cytoplasmic OS=Homo sapiens OX=9606 GN=YARS1 PE=1 SV=4	High	73.375	36	17	22	17	528	59.1	7.05	37.56	YARS1	protein metabolism;RNA metabolism OR transcription;other metabolic processes;stress response;other biological processes	non-structural extracellular;cytosol;nucleus;other cell component	signal transduction activity or receptor binding;nucleic acid binding activity;other molecular function	834834242
P26196	Probable ATP-dependent RNA helicase DDX6 OS=Homo sapiens OX=9606 GN=DDX6 PE=1 SV=2	High	73.264	36	11	19	11	483	54.4	8.66	47.3	DDX6	cell organization and biogenesis;developmental processes;other biological processes	plasma membrane;other membranes;cytosol;cytoskeleton;nucleus;other cell component	nucleic acid binding activity;other molecular function	512047774
P21127	Cyclin-dependent kinase 11B OS=Homo sapiens OX=9606 GN=CDK11B PE=1 SV=4	High	72.809	20	17	22	17	795	92.6	5.54	43.06	CDK11B	cell cycle OR cell proliferation;protein metabolism;other metabolic processes;other biological processes	nucleus;other cell component	kinase activity;other molecular function	741287846
O00567	Nucleolar protein 56 OS=Homo sapiens OX=9606 GN=NOP56 PE=1 SV=4	High	72.805	30	13	15	13	594	66	9.19	29.09	NOP56	RNA metabolism OR transcription;other metabolic processes;other biological processes	nucleus;other cell component	nucleic acid binding activity;other molecular function	513055953
O43175	D-3-phosphoglycerate dehydrogenase OS=Homo sapiens OX=9606 GN=PHGDH PE=1 SV=4	High	72.568	30	14	25	14	533	56.6	6.71	47.62	PHGDH	cell cycle OR cell proliferation;cell organization and biogenesis;other metabolic processes;developmental processes;other biological processes	cytosol	other molecular function	1816089526
P26599	Polypyrimidine tract-binding protein 1 OS=Homo sapiens OX=9606 GN=PTBP1 PE=1 SV=2	High	72.28	24	11	16	11	557	59.6	9.16	46.97	PTBP1	RNA metabolism OR transcription;other metabolic processes;developmental processes;other biological processes	nucleus	nucleic acid binding activity	1715865752
P21796	Non-selective voltage-gated ion channel VDAC1 OS=Homo sapiens OX=9606 GN=VDAC1 PE=1 SV=2	High	72.253	51	11	21	10	283	30.8	8.54	40.79	VDAC1	cell-cell signaling;other metabolic processes;stress response;transport;other biological processes	plasma membrane;other membranes;mitochondrion;other cell component	transporter activity;other molecular function	1524624862
Q93009	Ubiquitin carboxyl-terminal hydrolase 7 OS=Homo sapiens OX=9606 GN=USP7 PE=1 SV=2	High	72.216	17	14	19	14	1102	128.2	5.55	33.46	USP7	cell organization and biogenesis;protein metabolism;DNA metabolism;other metabolic processes;stress response;other biological processes	cytosol;nucleus;other cell component	other molecular function	478990574
O43242	26S proteasome non-ATPase regulatory subunit 3 OS=Homo sapiens OX=9606 GN=PSMD3 PE=1 SV=2	High	72.095	29	16	19	16	534	60.9	8.44	40.52	PSMD3	protein metabolism;other metabolic processes;other biological processes	non-structural extracellular;cytosol;nucleus;other cell component	enzyme regulator activity	828304510
P61204	ADP-ribosylation factor 3 OS=Homo sapiens OX=9606 GN=ARF3 PE=1 SV=2	High	72.086	59	9	31	4	181	20.6	7.43	97.94	ARF3	transport	plasma membrane;other membranes;ER/Golgi;other cell component	other molecular function	3115157824
Q14671	Pumilio homolog 1 OS=Homo sapiens OX=9606 GN=PUM1 PE=1 SV=3	High	71.904	15	13	20	11	1186	126.4	6.84	44.49	PUM1	RNA metabolism OR transcription;other metabolic processes;other biological processes	cytosol;nucleus;other cell component	nucleic acid binding activity	598878117
P14625	Endoplasmin OS=Homo sapiens OX=9606 GN=HSP90B1 PE=1 SV=1	High	71.531	21	13	19	12	803	92.4	4.84	36.24	HSP90B1	cell organization and biogenesis;protein metabolism;other metabolic processes;stress response;transport;other biological processes	non-structural extracellular;plasma membrane;other membranes;cytosol;ER/Golgi;other cell component	signal transduction activity or receptor binding;enzyme regulator activity;nucleic acid binding activity;other molecular function	341519633
Q7KZF4	Staphylococcal nuclease domain-containing protein 1 OS=Homo sapiens OX=9606 GN=SND1 PE=1 SV=1	High	71.319	21	16	21	16	910	101.9	7.17	42.14	SND1	RNA metabolism OR transcription;other metabolic processes;other biological processes	cytosol;nucleus;other cell component	nucleic acid binding activity;other molecular function	467032455
Q96MU7	YTH domain-containing protein 1 OS=Homo sapiens OX=9606 GN=YTHDC1 PE=1 SV=3	High	71.003	15	12	18	12	727	84.6	6.23	48.8	YTHDC1	cell organization and biogenesis;RNA metabolism OR transcription;other metabolic processes;transport;developmental processes;other biological processes	plasma membrane;other membranes;nucleus	nucleic acid binding activity;other molecular function	1480184939
Q8WVM8	Sec1 family domain-containing protein 1 OS=Homo sapiens OX=9606 GN=SCFD1 PE=1 SV=4	High	70.918	24	11	14	11	642	72.3	6.27	31.9	SCFD1	transport;other biological processes	other membranes;cytosol;ER/Golgi	other molecular function	364389226
P48643	T-complex protein 1 subunit epsilon OS=Homo sapiens OX=9606 GN=CCT5 PE=1 SV=1	High	70.792	30	13	18	12	541	59.6	5.66	46.56	CCT5	protein metabolism;other metabolic processes;other biological processes	cytosol;cytoskeleton;other cell component	cytoskeletal activity;nucleic acid binding activity;other molecular function	9273475782
P50402	Emerin OS=Homo sapiens OX=9606 GN=EMD PE=1 SV=1	High	70.431	47	12	23	12	254	29	5.5	62.63	EMD	cell organization and biogenesis;protein metabolism;other metabolic processes;other biological processes	other membranes;cytosol;cytoskeleton;ER/Golgi;nucleus;other cell component	cytoskeletal activity	1833254646
P11171	Protein 4.1 OS=Homo sapiens OX=9606 GN=EPB41 PE=1 SV=4	High	70.207	17	12	16	10	864	97	5.58	25.91	EPB41	cell organization and biogenesis;other biological processes	plasma membrane;other membranes;cytosol;cytoskeleton;nucleus;other cell component	cytoskeletal activity;other molecular function	316378334
Q9NVP1	ATP-dependent RNA helicase DDX18 OS=Homo sapiens OX=9606 GN=DDX18 PE=1 SV=2	High	70.181	28	14	17	14	670	75.4	9.5	31.94	DDX18	RNA metabolism OR transcription;other metabolic processes;other biological processes	nucleus;other cell component	other molecular function	1239433642
P49368	T-complex protein 1 subunit gamma OS=Homo sapiens OX=9606 GN=CCT3 PE=1 SV=4	High	69.841	32	12	19	12	545	60.5	6.49	45.09	CCT3	protein metabolism;other metabolic processes;other biological processes	cytosol;cytoskeleton;other cell component	other molecular function	852458816
Q9BQ39	ATP-dependent RNA helicase DDX50 OS=Homo sapiens OX=9606 GN=DDX50 PE=1 SV=1	High	69.579	22	13	20	10	737	82.5	9.17	44.22	DDX50		plasma membrane;other membranes;nucleus;other cell component	nucleic acid binding activity;other molecular function	234353082
P62826	GTP-binding nuclear protein Ran OS=Homo sapiens OX=9606 GN=RAN PE=1 SV=3	High	69.571	39	8	31	8	216	24.4	7.49	93.24	RAN	cell cycle OR cell proliferation;cell organization and biogenesis;DNA metabolism;other metabolic processes;transport;developmental processes;other biological processes	cytosol;cytoskeleton;nucleus;other cytoplasmic organelle;other cell component	other molecular function	7039248642
Q9Y2Z4	Tyrosine--tRNA ligase, mitochondrial OS=Homo sapiens OX=9606 GN=YARS2 PE=1 SV=2	High	69.32	32	11	16	11	477	53.2	8.98	30.74	YARS2	protein metabolism;RNA metabolism OR transcription;other metabolic processes	cytosol;mitochondrion;nucleus	nucleic acid binding activity;other molecular function	347879768
P18085	ADP-ribosylation factor 4 OS=Homo sapiens OX=9606 GN=ARF4 PE=1 SV=3	High	69.195	57	9	28	5	180	20.5	7.14	89.58	ARF4	cell organization and biogenesis;stress response;transport;developmental processes;signal transduction;other biological processes	plasma membrane;other membranes;cytosol;ER/Golgi;other cell component	signal transduction activity or receptor binding;enzyme regulator activity;other molecular function	5277122937
Q9H2P0	Activity-dependent neuroprotector homeobox protein OS=Homo sapiens OX=9606 GN=ADNP PE=1 SV=1	High	69.051	16	13	15	13	1102	123.5	7.34	27.43	ADNP	cell organization and biogenesis;developmental processes;signal transduction;other biological processes	non-structural extracellular;nucleus;other cell component	cytoskeletal activity;nucleic acid binding activity;other molecular function	420870058
Q15031	Leucine--tRNA ligase, mitochondrial OS=Homo sapiens OX=9606 GN=LARS2 PE=1 SV=2	High	68.674	17	13	15	13	903	101.9	8.22	34.42	LARS2	protein metabolism;RNA metabolism OR transcription;other metabolic processes	mitochondrion	other molecular function	483443663
Q6NUK1	Mitochondrial adenyl nucleotide antiporter SLC25A24 OS=Homo sapiens OX=9606 GN=SLC25A24 PE=1 SV=2	High	68.381	31	14	21	14	477	53.3	6.33	52.75	SLC25A24	stress response;transport;other biological processes	other membranes;mitochondrion	transporter activity;other molecular function	951935549
P02545	Prelamin-A/C OS=Homo sapiens OX=9606 GN=LMNA PE=1 SV=1	High	68.26	29	14	17	14	664	74.1	7.02	37.74	LMNA	cell cycle OR cell proliferation;cell organization and biogenesis;stress response;transport;developmental processes;other biological processes	cytosol;cytoskeleton;nucleus;other cell component	cytoskeletal activity;other molecular function	340381184
O75718	Cartilage-associated protein OS=Homo sapiens OX=9606 GN=CRTAP PE=1 SV=1	High	68.102	31	12	21	12	401	46.5	5.73	39.85	CRTAP	cell organization and biogenesis;other biological processes	non-structural extracellular;ER/Golgi;other cell component		728266166
P11388	DNA topoisomerase 2-alpha OS=Homo sapiens OX=9606 GN=TOP2A PE=1 SV=3	High	68.095	11	15	17	9	1531	174.3	8.72	33.97	TOP2A	cell cycle OR cell proliferation;cell organization and biogenesis;DNA metabolism;other metabolic processes;stress response;developmental processes;other biological processes	nucleus;other cell component	nucleic acid binding activity;other molecular function	342083064
P62917	Large ribosomal subunit protein uL2 OS=Homo sapiens OX=9606 GN=RPL8 PE=1 SV=2	High	67.952	38	8	17	8	257	28	11.03	47.07	RPL8	protein metabolism;other metabolic processes	cytosol;translational apparatus;nucleus;other cell component	nucleic acid binding activity;other molecular function	1929648536
Q9BYG3	MKI67 FHA domain-interacting nucleolar phosphoprotein OS=Homo sapiens OX=9606 GN=NIFK PE=1 SV=1	High	67.871	49	11	14	11	293	34.2	9.88	36.21	NIFK	cell organization and biogenesis;RNA metabolism OR transcription;other metabolic processes	nucleus;other cell component	nucleic acid binding activity	509432468
P49756	RNA-binding protein 25 OS=Homo sapiens OX=9606 GN=RBM25 PE=1 SV=3	High	67.845	17	12	15	12	843	100.1	6.32	40.51	RBM25	RNA metabolism OR transcription;other metabolic processes;other biological processes	nucleus;other cell component	nucleic acid binding activity	395768837
P19338	Nucleolin OS=Homo sapiens OX=9606 GN=NCL PE=1 SV=3	High	67.645	20	14	19	14	710	76.6	4.7	38.68	NCL	developmental processes;other biological processes	plasma membrane;other membranes;nucleus;other cytoplasmic organelle;other cell component	nucleic acid binding activity;other molecular function	1336911974
Q9Y2J2	Band 4.1-like protein 3 OS=Homo sapiens OX=9606 GN=EPB41L3 PE=1 SV=2	High	67.636	16	13	19	7	1087	120.6	5.19	24.24	EPB41L3	cell organization and biogenesis;developmental processes;other biological processes	plasma membrane;other membranes;cytosol;cytoskeleton;other cell component	cytoskeletal activity;other molecular function	174152781
Q9Y520	Protein PRRC2C OS=Homo sapiens OX=9606 GN=PRRC2C PE=1 SV=4	High	67.502	8	18	20	18	2896	316.7	9.13	20.08	PRRC2C	cell organization and biogenesis;other biological processes	cytosol;other cell component		2.67802e+08
O14654	Insulin receptor substrate 4 OS=Homo sapiens OX=9606 GN=IRS4 PE=1 SV=1	High	67.112	13	12	14	12	1257	133.7	8.44	30.3	IRS4	signal transduction	plasma membrane;other membranes;cytosol	signal transduction activity or receptor binding;other molecular function	406589392
Q52LJ0	Protein FAM98B OS=Homo sapiens OX=9606 GN=FAM98B PE=1 SV=2	High	66.801	23	8	23	5	433	45.5	8.69	71.57	FAM98B	protein metabolism;RNA metabolism OR transcription;other metabolic processes;other biological processes	nucleus;other cell component	other molecular function	283851478
P12956	X-ray repair cross-complementing protein 6 OS=Homo sapiens OX=9606 GN=XRCC6 PE=1 SV=2	High	66.679	24	11	16	11	609	69.8	6.64	29.67	XRCC6	cell organization and biogenesis;DNA metabolism;other metabolic processes;stress response;other biological processes	non-structural extracellular;cytosol;nucleus;other cell component	nucleic acid binding activity;other molecular function	336998492
P11216	Glycogen phosphorylase, brain form OS=Homo sapiens OX=9606 GN=PYGB PE=1 SV=5	High	66.439	15	9	14	5	843	96.6	6.86	32.66	PYGB	other metabolic processes	non-structural extracellular;other cytoplasmic organelle;other cell component	other molecular function	96642104
P45880	Non-selective voltage-gated ion channel VDAC2 OS=Homo sapiens OX=9606 GN=VDAC2 PE=1 SV=2	High	66.07	39	9	25	9	294	31.5	7.56	59.58	VDAC2	cell organization and biogenesis;transport;signal transduction;other biological processes	other membranes;cytoskeleton;mitochondrion;other cell component	transporter activity;other molecular function	5850056395
Q7Z417	FMR1-interacting protein NUFIP2 OS=Homo sapiens OX=9606 GN=NUFIP2 PE=1 SV=1	High	66.011	23	12	20	12	695	76.1	8.7	36.35	NUFIP2		cytosol;translational apparatus;nucleus;other cell component	nucleic acid binding activity	668354876
Q9BQ04	RNA-binding protein 4B OS=Homo sapiens OX=9606 GN=RBM4B PE=1 SV=1	High	65.724	36	12	25	1	359	40.1	6.74	54.02	RBM4B	RNA metabolism OR transcription;other metabolic processes;other biological processes	cytosol;nucleus;other cell component	other molecular function
Q13838	Spliceosome RNA helicase DDX39B OS=Homo sapiens OX=9606 GN=DDX39B PE=1 SV=1	High	65.382	24	9	21	2	428	49	5.67	40.89	DDX39B	cell organization and biogenesis;RNA metabolism OR transcription;other metabolic processes;transport	nucleus;other cell component	nucleic acid binding activity;other molecular function	94405136
Q9Y5X1	Sorting nexin-9 OS=Homo sapiens OX=9606 GN=SNX9 PE=1 SV=1	High	65.364	26	12	17	12	595	66.6	5.58	40.73	SNX9	cell cycle OR cell proliferation;cell organization and biogenesis;transport;other biological processes	plasma membrane;other membranes;cytosol;cytoskeleton;ER/Golgi;other cell component	other molecular function	1142457328
P55196	Afadin OS=Homo sapiens OX=9606 GN=AFDN PE=1 SV=3	High	65.336	12	15	19	15	1824	206.7	6.47	26.76	AFDN	cell adhesion;cell-cell signaling;cell organization and biogenesis;signal transduction;other biological processes	plasma membrane;other membranes;cytosol;nucleus;other cell component	cytoskeletal activity;other molecular function	1.05967e+08
Q9NX58	Cell growth-regulating nucleolar protein OS=Homo sapiens OX=9606 GN=LYAR PE=1 SV=3	High	65.248	29	9	15	9	379	43.6	9.57	28.13	LYAR	RNA metabolism OR transcription;other metabolic processes;stress response;other biological processes	nucleus;other cell component	nucleic acid binding activity;other molecular function	517101210
Q9BVJ6	U3 small nucleolar RNA-associated protein 14 homolog A OS=Homo sapiens OX=9606 GN=UTP14A PE=1 SV=1	High	65.055	22	12	14	12	771	87.9	7.87	33.47	UTP14A	RNA metabolism OR transcription;other metabolic processes	cytosol;nucleus;other cell component		259599729
Q9Y3C1	Nucleolar protein 16 OS=Homo sapiens OX=9606 GN=NOP16 PE=1 SV=2	High	64.855	43	8	15	8	178	21.2	9.94	39.67	NOP16	other biological processes	nucleus;other cell component		1119763472
P61019	Ras-related protein Rab-2A OS=Homo sapiens OX=9606 GN=RAB2A PE=1 SV=1	High	64.822	60	12	15	5	212	23.5	6.54	39.06	RAB2A	cell organization and biogenesis;other metabolic processes;transport	other membranes;cytosol;ER/Golgi;other cytoplasmic organelle;other cell component	other molecular function	3.91445e+08
P54136	Arginine--tRNA ligase, cytoplasmic OS=Homo sapiens OX=9606 GN=RARS1 PE=1 SV=2	High	64.457	22	13	16	13	660	75.3	6.68	29.39	RARS1	protein metabolism;RNA metabolism OR transcription;other metabolic processes	cytosol;nucleus;other cell component	nucleic acid binding activity;other molecular function	484077286
Q9Y6C9	Mitochondrial carrier homolog 2 OS=Homo sapiens OX=9606 GN=MTCH2 PE=1 SV=1	High	64.432	38	8	14	8	303	33.3	7.97	30.94	MTCH2	cell organization and biogenesis;other metabolic processes;transport;other biological processes	other membranes;mitochondrion	other molecular function	736902686
Q96HC4	PDZ and LIM domain protein 5 OS=Homo sapiens OX=9606 GN=PDLIM5 PE=1 SV=5	High	64.291	18	8	13	8	596	63.9	8.21	28.06	PDLIM5	cell organization and biogenesis;developmental processes;other biological processes	other membranes;cytosol;cytoskeleton;other cell component	cytoskeletal activity;other molecular function	217765114
P78347	General transcription factor II-I OS=Homo sapiens OX=9606 GN=GTF2I PE=1 SV=2	High	64.174	15	11	16	11	998	112.3	6.39	32.19	GTF2I	RNA metabolism OR transcription;other metabolic processes;other biological processes	nucleus;other cell component	nucleic acid binding activity;other molecular function	275105736
Q9NSE4	Isoleucine--tRNA ligase, mitochondrial OS=Homo sapiens OX=9606 GN=IARS2 PE=1 SV=2	High	64.116	15	13	17	13	1012	113.7	7.2	31.91	IARS2	protein metabolism;RNA metabolism OR transcription;other metabolic processes	mitochondrion	nucleic acid binding activity;other molecular function	324336328
P20700	Lamin-B1 OS=Homo sapiens OX=9606 GN=LMNB1 PE=1 SV=2	High	64.012	24	12	17	12	586	66.4	5.16	33.13	LMNB1	cell organization and biogenesis;transport;other biological processes	other membranes;cytoskeleton;nucleus	cytoskeletal activity;nucleic acid binding activity;other molecular function	479604249
P52292	Importin subunit alpha-1 OS=Homo sapiens OX=9606 GN=KPNA2 PE=1 SV=1	High	63.899	32	13	16	13	529	57.8	5.4	42.14	KPNA2	DNA metabolism;other metabolic processes;transport;other biological processes	other membranes;cytosol;ER/Golgi;nucleus;other cell component	other molecular function	1435853668
O60884	DnaJ homolog subfamily A member 2 OS=Homo sapiens OX=9606 GN=DNAJA2 PE=1 SV=1	High	63.495	31	12	15	12	412	45.7	6.48	38.65	DNAJA2	protein metabolism;other metabolic processes;stress response;other biological processes	other membranes;cytosol;other cell component	other molecular function	639480284
O43837	Isocitrate dehydrogenase [NAD] subunit beta, mitochondrial OS=Homo sapiens OX=9606 GN=IDH3B PE=1 SV=2	High	63.443	33	11	17	11	385	42.2	8.46	36.04	IDH3B	other metabolic processes	mitochondrion;other cell component	other molecular function	401396502
Q8N684	Cleavage and polyadenylation specificity factor subunit 7 OS=Homo sapiens OX=9606 GN=CPSF7 PE=1 SV=1	High	63.388	28	11	14	11	471	52	8	39.75	CPSF7	cell organization and biogenesis;RNA metabolism OR transcription;other metabolic processes	nucleus;other cell component	nucleic acid binding activity	1420883276
Q92900	Regulator of nonsense transcripts 1 OS=Homo sapiens OX=9606 GN=UPF1 PE=1 SV=2	High	63.154	13	14	16	14	1129	124.3	6.61	27.01	UPF1	cell cycle OR cell proliferation;cell organization and biogenesis;DNA metabolism;RNA metabolism OR transcription;other metabolic processes;stress response;transport;other biological processes	cytosol;nucleus;other cell component	nucleic acid binding activity;other molecular function	149562840
Q14974	Importin subunit beta-1 OS=Homo sapiens OX=9606 GN=KPNB1 PE=1 SV=2	High	62.974	19	11	13	11	876	97.1	4.78	31.1	KPNB1	cell cycle OR cell proliferation;cell organization and biogenesis;transport;other biological processes	non-structural extracellular;other membranes;cytosol;ER/Golgi;nucleus;other cell component	other molecular function	302473790
Q96HS1	Serine/threonine-protein phosphatase PGAM5, mitochondrial OS=Homo sapiens OX=9606 GN=PGAM5 PE=1 SV=2	High	62.744	37	10	16	10	289	32	8.68	37.81	PGAM5	other metabolic processes;other biological processes	other membranes;mitochondrion	other molecular function	891542166
P26368	Splicing factor U2AF 65 kDa subunit OS=Homo sapiens OX=9606 GN=U2AF2 PE=1 SV=4	High	62.662	26	9	16	9	475	53.5	9.09	39.5	U2AF2	cell organization and biogenesis;RNA metabolism OR transcription;other metabolic processes;other biological processes	nucleus	nucleic acid binding activity;other molecular function	1821828344
P30041	Peroxiredoxin-6 OS=Homo sapiens OX=9606 GN=PRDX6 PE=1 SV=3	High	62.295	57	11	16	11	224	25	6.38	33.76	PRDX6	other metabolic processes;stress response;other biological processes	non-structural extracellular;cytosol;nucleus;other cytoplasmic organelle;other cell component	other molecular function	600877120
P84085	ADP-ribosylation factor 5 OS=Homo sapiens OX=9606 GN=ARF5 PE=1 SV=2	High	62.252	44	7	27	2	180	20.5	6.79	87.82	ARF5	transport	plasma membrane;other membranes;ER/Golgi;other cell component	other molecular function	133063032
Q16576	Histone-binding protein RBBP7 OS=Homo sapiens OX=9606 GN=RBBP7 PE=1 SV=1	High	62.152	28	8	12	5	425	47.8	5.05	38.51	RBBP7	cell organization and biogenesis;DNA metabolism;other metabolic processes;stress response;developmental processes;other biological processes	cytosol;nucleus;other cell component	nucleic acid binding activity;other molecular function	798955696
P63241	Eukaryotic translation initiation factor 5A-1 OS=Homo sapiens OX=9606 GN=EIF5A PE=1 SV=2	High	62.018	46	7	12	7	154	16.8	5.24	35.11	EIF5A	protein metabolism;other metabolic processes;signal transduction;other biological processes	other membranes;cytosol;ER/Golgi;nucleus;other cell component	translation activity;nucleic acid binding activity;other molecular function	924424580
P53621	Coatomer subunit alpha OS=Homo sapiens OX=9606 GN=COPA PE=1 SV=2	High	61.926	14	14	18	14	1224	138.3	7.66	33.14	COPA	transport;signal transduction;other biological processes	non-structural extracellular;other membranes;cytosol;ER/Golgi;other cell component	signal transduction activity or receptor binding;nucleic acid binding activity;other molecular function	417564500
Q9Y5J1	U3 small nucleolar RNA-associated protein 18 homolog OS=Homo sapiens OX=9606 GN=UTP18 PE=1 SV=3	High	61.851	23	9	15	9	556	62	8.76	31.6	UTP18	RNA metabolism OR transcription;other metabolic processes;other biological processes	other membranes;nucleus;other cell component		279336197
Q9H9B4	Sideroflexin-1 OS=Homo sapiens OX=9606 GN=SFXN1 PE=1 SV=4	High	61.716	46	12	16	12	322	35.6	9.07	31.94	SFXN1	other metabolic processes;transport;other biological processes	other membranes;mitochondrion	transporter activity	2144345688
P17480	Nucleolar transcription factor 1 OS=Homo sapiens OX=9606 GN=UBTF PE=1 SV=1	High	61.696	15	10	13	10	764	89.4	5.81	29.96	UBTF	cell organization and biogenesis;RNA metabolism OR transcription;other metabolic processes;other biological processes	nucleus	nucleic acid binding activity;other molecular function	527508672377
P43490	Nicotinamide phosphoribosyltransferase OS=Homo sapiens OX=9606 GN=NAMPT PE=1 SV=1	High	61.363	31	11	16	11	491	55.5	7.15	32.98	NAMPT	cell-cell signaling;other metabolic processes;stress response;signal transduction;other biological processes	cytosol;nucleus;other cell component	signal transduction activity or receptor binding;other molecular function	462507744
Q99832	T-complex protein 1 subunit eta OS=Homo sapiens OX=9606 GN=CCT7 PE=1 SV=2	High	61.263	30	13	19	13	543	59.3	7.65	32.67	CCT7	protein metabolism;other metabolic processes;other biological processes	cytosol;cytoskeleton;other cell component	other molecular function	1190142858
Q15365	Poly(rC)-binding protein 1 OS=Homo sapiens OX=9606 GN=PCBP1 PE=1 SV=2	High	61.167	40	9	19	6	356	37.5	7.09	40.18	PCBP1	RNA metabolism OR transcription;other metabolic processes;other biological processes	cytosol;nucleus;other cell component	nucleic acid binding activity;other molecular function	1227484140
P24539	ATP synthase F(0) complex subunit B1, mitochondrial OS=Homo sapiens OX=9606 GN=ATP5PB PE=1 SV=2	High	60.916	43	11	21	11	256	28.9	9.36	45.24	ATP5PB	other metabolic processes;transport	other membranes;mitochondrion	transporter activity	1940686382
Q96I24	Far upstream element-binding protein 3 OS=Homo sapiens OX=9606 GN=FUBP3 PE=1 SV=2	High	60.849	32	14	18	12	572	61.6	8.38	38.3	FUBP3	RNA metabolism OR transcription;other metabolic processes;other biological processes	translational apparatus;nucleus;other cell component	nucleic acid binding activity	605075750
Q9H0A0	RNA cytidine acetyltransferase OS=Homo sapiens OX=9606 GN=NAT10 PE=1 SV=2	High	60.79	14	12	16	12	1025	115.7	8.27	35.12	NAT10	protein metabolism;RNA metabolism OR transcription;other metabolic processes;other biological processes	nucleus;other cell component	nucleic acid binding activity;other molecular function	312882247
P19784	Casein kinase II subunit alpha' OS=Homo sapiens OX=9606 GN=CSNK2A2 PE=1 SV=1	High	60.754	33	9	12	8	350	41.2	8.56	26.33	CSNK2A2	DNA metabolism;other metabolic processes;stress response;developmental processes;signal transduction;other biological processes	cytosol;nucleus;other cell component	kinase activity;other molecular function	194239248
Q6Y7W6	GRB10-interacting GYF protein 2 OS=Homo sapiens OX=9606 GN=GIGYF2 PE=1 SV=1	High	60.473	11	11	13	11	1299	150	5.54	19.5	GIGYF2	cell cycle OR cell proliferation;cell organization and biogenesis;protein metabolism;other metabolic processes;stress response;developmental processes;signal transduction;other biological processes	cytosol;ER/Golgi;other cytoplasmic organelle;other cell component	other molecular function	234497077
P06733	Alpha-enolase OS=Homo sapiens OX=9606 GN=ENO1 PE=1 SV=2	High	60.41	27	8	12	8	434	47.1	7.39	32.05	ENO1	other metabolic processes;other biological processes	plasma membrane;other membranes;cytosol;cytoskeleton;nucleus;other cell component	nucleic acid binding activity;other molecular function	2163838960
Q9BZZ5	Apoptosis inhibitor 5 OS=Homo sapiens OX=9606 GN=API5 PE=1 SV=3	High	60.175	26	13	23	13	524	59	7.34	43.02	API5	other biological processes	nucleus;other cell component	other molecular function	1218345152
Q8N1F7	Nuclear pore complex protein Nup93 OS=Homo sapiens OX=9606 GN=NUP93 PE=1 SV=2	High	60.029	18	13	16	13	819	93.4	5.72	37.29	NUP93	cell organization and biogenesis;other metabolic processes;transport;other biological processes	other membranes;cytosol;cytoskeleton;nucleus	other molecular function	391307068
P78316	Nucleolar protein 14 OS=Homo sapiens OX=9606 GN=NOP14 PE=1 SV=3	High	59.993	13	10	12	10	857	97.6	7.58	33.51	NOP14	RNA metabolism OR transcription;other metabolic processes;other biological processes	nucleus;other cell component	nucleic acid binding activity;other molecular function	256382588
P50454	Serpin H1 OS=Homo sapiens OX=9606 GN=SERPINH1 PE=1 SV=2	High	59.976	29	10	11	10	418	46.4	8.69	27.06	SERPINH1	cell organization and biogenesis;protein metabolism;other metabolic processes;stress response;developmental processes	non-structural extracellular;other membranes;ER/Golgi	enzyme regulator activity;other molecular function	411327484
P61221	ATP-binding cassette sub-family E member 1 OS=Homo sapiens OX=9606 GN=ABCE1 PE=1 SV=1	High	59.892	24	10	17	10	599	67.3	8.34	38.78	ABCE1	cell organization and biogenesis;protein metabolism;other metabolic processes;other biological processes	cytosol;mitochondrion;translational apparatus;other cell component	enzyme regulator activity;translation activity;other molecular function	612262863
Q01085	Nucleolysin TIAR OS=Homo sapiens OX=9606 GN=TIAL1 PE=1 SV=1	High	59.788	28	8	11	6	375	41.6	7.74	36.35	TIAL1	stress response;other biological processes	cytosol;nucleus;other cytoplasmic organelle;other cell component	nucleic acid binding activity;other molecular function	824783646
Q9BUQ8	Probable ATP-dependent RNA helicase DDX23 OS=Homo sapiens OX=9606 GN=DDX23 PE=1 SV=3	High	59.372	19	13	14	13	820	95.5	9.55	29.2	DDX23	cell organization and biogenesis;RNA metabolism OR transcription;other metabolic processes	nucleus;other cell component	nucleic acid binding activity;other molecular function	1.13324e+09
P27816	Microtubule-associated protein 4 OS=Homo sapiens OX=9606 GN=MAP4 PE=1 SV=3	High	59.024	15	13	17	13	1152	120.9	5.43	30.2	MAP4	cell cycle OR cell proliferation;cell organization and biogenesis;developmental processes;other biological processes	plasma membrane;other membranes;cytosol;cytoskeleton;other cell component	cytoskeletal activity;other molecular function	497595566
Q96A49	Synapse-associated protein 1 OS=Homo sapiens OX=9606 GN=SYAP1 PE=1 SV=1	High	58.975	33	10	18	10	352	39.9	4.53	30.43	SYAP1	signal transduction;other biological processes	plasma membrane;other membranes;cytosol;ER/Golgi;nucleus;other cell component		1817037934
Q16527	Cysteine and glycine-rich protein 2 OS=Homo sapiens OX=9606 GN=CSRP2 PE=1 SV=3	High	58.805	58	8	12	8	193	20.9	8.62	31.65	CSRP2	cell organization and biogenesis;other biological processes	cytoskeleton;nucleus;other cell component	cytoskeletal activity;other molecular function	1215524224
P51659	Peroxisomal multifunctional enzyme type 2 OS=Homo sapiens OX=9606 GN=HSD17B4 PE=1 SV=3	High	58.786	18	10	15	10	736	79.6	8.84	37.48	HSD17B4	other metabolic processes;developmental processes	cytosol;other cytoplasmic organelle	other molecular function	2.98076e+08
P49327	Fatty acid synthase OS=Homo sapiens OX=9606 GN=FASN PE=1 SV=3	High	58.742	6	12	12	12	2511	273.3	6.44	19.66	FASN	other metabolic processes;stress response;other biological processes	plasma membrane;other membranes;cytosol;ER/Golgi;other cell component	other molecular function	84883681
P06576	ATP synthase subunit beta, mitochondrial OS=Homo sapiens OX=9606 GN=ATP5F1B PE=1 SV=3	High	58.544	28	11	16	11	529	56.5	5.4	43.51	ATP5F1B	other metabolic processes;transport;developmental processes;other biological processes	plasma membrane;other membranes;mitochondrion;other cell component	signal transduction activity or receptor binding;transporter activity;other molecular function	537459798
P82930	Small ribosomal subunit protein mS34 OS=Homo sapiens OX=9606 GN=MRPS34 PE=1 SV=2	High	58.361	51	9	15	9	218	25.6	9.98	36.06	MRPS34	protein metabolism;other metabolic processes	other membranes;mitochondrion;translational apparatus	other molecular function	716264956
Q9Y5M8	Signal recognition particle receptor subunit beta OS=Homo sapiens OX=9606 GN=SRPRB PE=1 SV=3	High	58.352	42	10	14	10	271	29.7	9.04	26.86	SRPRB	cell organization and biogenesis;other biological processes	other membranes;cytoskeleton;ER/Golgi;other cell component	other molecular function	559413780
Q9NR12	PDZ and LIM domain protein 7 OS=Homo sapiens OX=9606 GN=PDLIM7 PE=1 SV=1	High	58.326	30	13	15	13	457	49.8	8.41	24.36	PDLIM7	cell organization and biogenesis;transport;developmental processes;other biological processes	cytosol;cytoskeleton;nucleus;other cell component	cytoskeletal activity;other molecular function	787879102
Q9H078	Mitochondrial disaggregase OS=Homo sapiens OX=9606 GN=CLPB PE=1 SV=1	High	58.167	17	10	14	10	707	78.7	9.01	30.5	CLPB	stress response;signal transduction;other biological processes	mitochondrion;other cell component	other molecular function	608532920
P17066	Heat shock 70 kDa protein 6 OS=Homo sapiens OX=9606 GN=HSPA6 PE=1 SV=2	High	57.959	19	11	27	2	643	71	6.14	61.52	HSPA6	protein metabolism;other metabolic processes;stress response	non-structural extracellular;plasma membrane;other membranes;cytosol;cytoskeleton;nucleus;other cell component	other molecular function	12599925
Q16630	Cleavage and polyadenylation specificity factor subunit 6 OS=Homo sapiens OX=9606 GN=CPSF6 PE=1 SV=2	High	57.958	20	10	16	10	551	59.2	7.15	36.48	CPSF6	cell organization and biogenesis;RNA metabolism OR transcription;other metabolic processes;other biological processes	nucleus;other cell component	translation activity;nucleic acid binding activity;other molecular function	1147935640
P08240	Signal recognition particle receptor subunit alpha OS=Homo sapiens OX=9606 GN=SRPRA PE=1 SV=2	High	57.81	17	10	19	10	638	69.8	8.95	37.91	SRPRA	cell organization and biogenesis;transport;other biological processes	other membranes;ER/Golgi	other molecular function	763237472
O43809	Cleavage and polyadenylation specificity factor subunit 5 OS=Homo sapiens OX=9606 GN=NUDT21 PE=1 SV=1	High	57.709	37	9	14	9	227	26.2	8.82	32.33	NUDT21	cell organization and biogenesis;RNA metabolism OR transcription;other metabolic processes;other biological processes	cytoskeleton;nucleus;other cell component	nucleic acid binding activity;other molecular function	2500896758
Q08J23	RNA cytosine C(5)-methyltransferase NSUN2 OS=Homo sapiens OX=9606 GN=NSUN2 PE=1 SV=2	High	57.393	16	11	13	11	767	86.4	6.77	26.29	NSUN2	cell cycle OR cell proliferation;RNA metabolism OR transcription;other metabolic processes;developmental processes;signal transduction;other biological processes	non-structural extracellular;cytoskeleton;mitochondrion;nucleus;other cell component	nucleic acid binding activity;other molecular function	308701997
Q13263	Transcription intermediary factor 1-beta OS=Homo sapiens OX=9606 GN=TRIM28 PE=1 SV=5	High	57.358	15	11	15	11	835	88.5	5.77	33.67	TRIM28	cell organization and biogenesis;protein metabolism;DNA metabolism;other metabolic processes;stress response;developmental processes;other biological processes	nucleus;other cell component	nucleic acid binding activity;kinase activity;other molecular function	467174008
Q9NQS7	Inner centromere protein OS=Homo sapiens OX=9606 GN=INCENP PE=1 SV=3	High	57.331	16	10	14	10	918	105.4	9.44	32.91	INCENP	cell cycle OR cell proliferation;cell organization and biogenesis;other biological processes	cytosol;cytoskeleton;nucleus;other cell component	other molecular function	353195236
P36915	Guanine nucleotide-binding protein-like 1 OS=Homo sapiens OX=9606 GN=GNL1 PE=1 SV=2	High	57.315	20	12	15	12	607	68.6	5.8	27.25	GNL1	stress response;signal transduction;other biological processes	non-structural extracellular	other molecular function	406459962
P17812	CTP synthase 1 OS=Homo sapiens OX=9606 GN=CTPS1 PE=1 SV=2	High	57.255	20	11	16	11	591	66.6	6.46	38	CTPS1	cell cycle OR cell proliferation;other metabolic processes;other biological processes	cytosol;other cell component	other molecular function	600934547
P62750	Large ribosomal subunit protein uL23 OS=Homo sapiens OX=9606 GN=RPL23A PE=1 SV=1	High	57.191	44	8	19	8	156	17.7	10.45	35	RPL23A	protein metabolism;other metabolic processes	cytosol;translational apparatus;nucleus	nucleic acid binding activity;other molecular function	1.50923e+09
O95639	Cleavage and polyadenylation specificity factor subunit 4 OS=Homo sapiens OX=9606 GN=CPSF4 PE=1 SV=1	High	57.116	41	8	14	8	269	30.2	8.31	33.35	CPSF4	RNA metabolism OR transcription;other metabolic processes	nucleus;other cell component	nucleic acid binding activity;other molecular function	799993170
O60313	Dynamin-like GTPase OPA1, mitochondrial OS=Homo sapiens OX=9606 GN=OPA1 PE=1 SV=3	High	57.09	16	13	16	13	960	111.6	7.87	22.81	OPA1	cell organization and biogenesis;other metabolic processes;stress response;transport;developmental processes;other biological processes	other membranes;cytosol;cytoskeleton;mitochondrion;nucleus;other cell component	cytoskeletal activity;other molecular function	305602112
P08243	Asparagine synthetase [glutamine-hydrolyzing] OS=Homo sapiens OX=9606 GN=ASNS PE=1 SV=4	High	57.045	29	13	16	13	561	64.3	6.86	28.42	ASNS	other metabolic processes;stress response;other biological processes	cytosol	other molecular function	334433196
P36873	Serine/threonine-protein phosphatase PP1-gamma catalytic subunit OS=Homo sapiens OX=9606 GN=PPP1CC PE=1 SV=1	High	56.841	33	8	12	2	323	37	6.54	33.53	PPP1CC	cell cycle OR cell proliferation;cell organization and biogenesis;protein metabolism;other metabolic processes;developmental processes;signal transduction;other biological processes	plasma membrane;other membranes;cytosol;cytoskeleton;mitochondrion;nucleus;other cell component	other molecular function	124625517
P62136	Serine/threonine-protein phosphatase PP1-alpha catalytic subunit OS=Homo sapiens OX=9606 GN=PPP1CA PE=1 SV=1	High	56.566	34	9	12	3	330	37.5	6.33	36.5	PPP1CA	cell adhesion;cell organization and biogenesis;protein metabolism;DNA metabolism;RNA metabolism OR transcription;other metabolic processes;stress response;developmental processes;other biological processes	plasma membrane;other membranes;cytosol;nucleus;other cell component	other molecular function	791786198
O00148	ATP-dependent RNA helicase DDX39A OS=Homo sapiens OX=9606 GN=DDX39A PE=1 SV=2	High	56.444	23	9	19	2	427	49.1	5.68	35.68	DDX39A	RNA metabolism OR transcription;other metabolic processes;transport;other biological processes	nucleus;other cell component	nucleic acid binding activity;other molecular function	1158787824
O15371	Eukaryotic translation initiation factor 3 subunit D OS=Homo sapiens OX=9606 GN=EIF3D PE=1 SV=1	High	56.311	22	11	16	11	548	63.9	6.05	34.64	EIF3D	cell organization and biogenesis;protein metabolism;other metabolic processes;other biological processes	cytosol;translational apparatus;other cell component	nucleic acid binding activity;other molecular function	1197258669
P82650	Small ribosomal subunit protein mS22 OS=Homo sapiens OX=9606 GN=MRPS22 PE=1 SV=1	High	56.032	28	10	13	10	360	41.3	7.9	30.8	MRPS22	protein metabolism;other metabolic processes	other membranes;mitochondrion;translational apparatus	other molecular function	545183754
Q9H0H5	Rac GTPase-activating protein 1 OS=Homo sapiens OX=9606 GN=RACGAP1 PE=1 SV=1	High	56.003	19	10	15	10	632	71	8.88	31.34	RACGAP1	cell cycle OR cell proliferation;cell organization and biogenesis;transport;developmental processes;signal transduction;other biological processes	plasma membrane;other membranes;cytosol;cytoskeleton;nucleus;other cell component	enzyme regulator activity;cytoskeletal activity;other molecular function	311925454
P52597	Heterogeneous nuclear ribonucleoprotein F OS=Homo sapiens OX=9606 GN=HNRNPF PE=1 SV=3	High	55.859	26	8	33	6	415	45.6	5.58	81.51	HNRNPF	RNA metabolism OR transcription;other metabolic processes;other biological processes	plasma membrane;other membranes;cytosol;nucleus;other cell component	nucleic acid binding activity	8.35836e+08
P14324	Farnesyl pyrophosphate synthase OS=Homo sapiens OX=9606 GN=FDPS PE=1 SV=4	High	55.611	24	7	17	7	419	48.2	6.15	36.39	FDPS	other metabolic processes	cytosol;mitochondrion;nucleus;other cytoplasmic organelle;other cell component	other molecular function	1600368946
Q92598	Heat shock protein 105 kDa OS=Homo sapiens OX=9606 GN=HSPH1 PE=1 SV=1	High	55.597	18	12	20	12	858	96.8	5.39	26.25	HSPH1	protein metabolism;other metabolic processes;stress response;other biological processes	non-structural extracellular;cytosol;cytoskeleton;nucleus;other cell component	cytoskeletal activity;other molecular function	343214222
Q5T6V5	Queuosine 5'-phosphate N-glycosylase/hydrolase OS=Homo sapiens OX=9606 GN=QNG1 PE=1 SV=1	High	55.589	36	10	18	10	341	39	5.88	41.9	QNG1	other metabolic processes		other molecular function	289652794
Q69YN4	Protein virilizer homolog OS=Homo sapiens OX=9606 GN=VIRMA PE=1 SV=2	High	55.037	7	9	11	9	1812	201.9	5.01	18.15	VIRMA	RNA metabolism OR transcription;other metabolic processes	cytosol;nucleus;other cell component		175475938
P61586	Transforming protein RhoA OS=Homo sapiens OX=9606 GN=RHOA PE=1 SV=1	High	54.875	38	8	13	1	193	21.8	6.1	37.78	RHOA	cell adhesion;cell cycle OR cell proliferation;cell organization and biogenesis;stress response;developmental processes;signal transduction;other biological processes	plasma membrane;other membranes;cytosol;cytoskeleton;ER/Golgi;nucleus;other cytoplasmic organelle;other cell component	cytoskeletal activity;other molecular function	32367823
P52294	Importin subunit alpha-5 OS=Homo sapiens OX=9606 GN=KPNA1 PE=1 SV=3	High	54.616	18	9	17	3	538	60.2	5.01	39.84	KPNA1	cell-cell signaling;cell cycle OR cell proliferation;transport;signal transduction;other biological processes	cytosol;nucleus;other cell component	other molecular function	462053510
Q49A26	Cytokine-like nuclear factor N-PAC OS=Homo sapiens OX=9606 GN=GLYR1 PE=1 SV=4	High	54.453	24	9	11	9	553	60.5	9.17	17.91	GLYR1	cell organization and biogenesis;RNA metabolism OR transcription;other metabolic processes	cytosol;nucleus;other cell component	nucleic acid binding activity;other molecular function	416104148
Q9UJZ1	Stomatin-like protein 2, mitochondrial OS=Homo sapiens OX=9606 GN=STOML2 PE=1 SV=1	High	54.352	38	10	12	10	356	38.5	7.39	32.49	STOML2	cell organization and biogenesis;protein metabolism;other metabolic processes;stress response;signal transduction;other biological processes	plasma membrane;other membranes;cytoskeleton;mitochondrion	signal transduction activity or receptor binding;other molecular function	12409811580
Q7Z7K6	Centromere protein V OS=Homo sapiens OX=9606 GN=CENPV PE=1 SV=1	High	54.287	38	7	13	7	275	29.9	9.73	26.95	CENPV	cell organization and biogenesis;other biological processes	other membranes;cytosol;cytoskeleton;nucleus;other cell component	other molecular function	4.91614e+08
Q13586	Stromal interaction molecule 1 OS=Homo sapiens OX=9606 GN=STIM1 PE=1 SV=3	High	54.221	17	11	12	11	685	77.4	6.67	24.16	STIM1	transport;other biological processes	plasma membrane;other membranes;cytosol;cytoskeleton;ER/Golgi	cytoskeletal activity;other molecular function	443126124
Q13642	Four and a half LIM domains protein 1 OS=Homo sapiens OX=9606 GN=FHL1 PE=1 SV=4	High	54.114	34	9	20	9	323	36.2	8.97	44.47	FHL1	other biological processes	plasma membrane;other membranes;cytosol;nucleus;other cell component	other molecular function	3951104480
P23528	Cofilin-1 OS=Homo sapiens OX=9606 GN=CFL1 PE=1 SV=3	High	54.104	57	7	11	7	166	18.5	8.09	36.18	CFL1	cell cycle OR cell proliferation;cell organization and biogenesis;stress response;transport;developmental processes;signal transduction;other biological processes	plasma membrane;other membranes;cytosol;cytoskeleton;mitochondrion;nucleus;other cell component	signal transduction activity or receptor binding;cytoskeletal activity;other molecular function	1363779568
P46782	Small ribosomal subunit protein uS7 OS=Homo sapiens OX=9606 GN=RPS5 PE=1 SV=4	High	54.079	51	8	20	8	204	22.9	9.72	39.94	RPS5	cell organization and biogenesis;protein metabolism;other metabolic processes;other biological processes	cytosol;translational apparatus;nucleus;other cell component	nucleic acid binding activity;other molecular function	2316993300
Q96QK1	Vacuolar protein sorting-associated protein 35 OS=Homo sapiens OX=9606 GN=VPS35 PE=1 SV=2	High	54.047	15	9	11	9	796	91.6	5.49	29.59	VPS35	cell organization and biogenesis;transport;signal transduction;other biological processes	other membranes;cytosol;other cytoplasmic organelle;other cell component	signal transduction activity or receptor binding	68705315
P46777	Large ribosomal subunit protein uL18 OS=Homo sapiens OX=9606 GN=RPL5 PE=1 SV=3	High	54.031	34	9	14	9	297	34.3	9.72	33.44	RPL5	cell organization and biogenesis;protein metabolism;RNA metabolism OR transcription;other metabolic processes;other biological processes	cytosol;ER/Golgi;translational apparatus;nucleus;other cell component	enzyme regulator activity;nucleic acid binding activity;other molecular function	726762167
P06702	Protein S100-A9 OS=Homo sapiens OX=9606 GN=S100A9 PE=1 SV=1	High	54.002	63	6	18	6	114	13.2	6.13	39.49	S100A9	cell adhesion;cell-cell signaling;protein metabolism;other metabolic processes;stress response;developmental processes;other biological processes	non-structural extracellular;plasma membrane;other membranes;cytosol;cytoskeleton;other cell component	signal transduction activity or receptor binding;cytoskeletal activity;other molecular function	2708088893
Q9HCD5	Nuclear receptor coactivator 5 OS=Homo sapiens OX=9606 GN=NCOA5 PE=1 SV=2	High	53.945	17	9	15	9	579	65.5	9.6	43.51	NCOA5	signal transduction;other biological processes	cytoskeleton;nucleus	other molecular function	508047560
Q02880	DNA topoisomerase 2-beta OS=Homo sapiens OX=9606 GN=TOP2B PE=1 SV=3	High	53.921	10	14	16	8	1626	183.2	8	25.08	TOP2B	cell cycle OR cell proliferation;cell organization and biogenesis;DNA metabolism;other metabolic processes;stress response;developmental processes;other biological processes	cytosol;nucleus;other cell component	nucleic acid binding activity;other molecular function	39560789
P50991	T-complex protein 1 subunit delta OS=Homo sapiens OX=9606 GN=CCT4 PE=1 SV=4	High	53.862	23	11	13	10	539	57.9	7.83	26.86	CCT4	protein metabolism;other metabolic processes;other biological processes	cytosol;cytoskeleton;nucleus;other cell component	other molecular function	561508650
Q06830	Peroxiredoxin-1 OS=Homo sapiens OX=9606 GN=PRDX1 PE=1 SV=1	High	53.737	58	12	27	10	199	22.1	8.13	57.8	PRDX1	cell cycle OR cell proliferation;other metabolic processes;stress response;developmental processes;signal transduction;other biological processes	cytosol;nucleus;other cell component	other molecular function	5094483440
Q9HC52	Chromobox protein homolog 8 OS=Homo sapiens OX=9606 GN=CBX8 PE=1 SV=3	High	53.704	35	10	13	10	389	43.4	9.91	31.51	CBX8	cell organization and biogenesis;stress response;other biological processes	nucleus;other cell component	enzyme regulator activity;nucleic acid binding activity;other molecular function	2.85494e+08
Q14203	Dynactin subunit 1 OS=Homo sapiens OX=9606 GN=DCTN1 PE=1 SV=3	High	53.459	13	12	13	12	1278	141.6	5.81	23.72	DCTN1	cell cycle OR cell proliferation;cell organization and biogenesis;transport;developmental processes;other biological processes	cytosol;cytoskeleton;nucleus;other cell component	cytoskeletal activity;other molecular function	1.3191e+08
Q9Y6G9	Cytoplasmic dynein 1 light intermediate chain 1 OS=Homo sapiens OX=9606 GN=DYNC1LI1 PE=1 SV=3	High	53.433	25	9	11	9	523	56.5	6.42	19.34	DYNC1LI1	cell organization and biogenesis;transport;other biological processes	plasma membrane;other membranes;cytosol;cytoskeleton;other cytoplasmic organelle;other cell component	other molecular function	226253196
P12236	ADP/ATP translocase 3 OS=Homo sapiens OX=9606 GN=SLC25A6 PE=1 SV=4	High	53.119	27	9	33	1	298	32.8	9.74	62.68	SLC25A6	cell organization and biogenesis;transport;other biological processes	other membranes;mitochondrion	transporter activity	26615184
Q6PJT7	Zinc finger CCCH domain-containing protein 14 OS=Homo sapiens OX=9606 GN=ZC3H14 PE=1 SV=1	High	53.118	18	11	13	11	736	82.8	7.31	27.82	ZC3H14	RNA metabolism OR transcription;other metabolic processes;other biological processes	nucleus;other cell component	nucleic acid binding activity;other molecular function	491531114
Q9UPT8	Zinc finger CCCH domain-containing protein 4 OS=Homo sapiens OX=9606 GN=ZC3H4 PE=1 SV=3	High	52.99	13	10	14	10	1303	140.2	6.27	17.53	ZC3H4	RNA metabolism OR transcription;other metabolic processes;other biological processes	cytosol;nucleus;other cell component	nucleic acid binding activity;other molecular function	2.41133e+08
P07910	Heterogeneous nuclear ribonucleoproteins C1/C2 OS=Homo sapiens OX=9606 GN=HNRNPC PE=1 SV=4	High	52.855	29	11	25	11	306	33.7	5.08	43.19	HNRNPC	RNA metabolism OR transcription;other metabolic processes;other biological processes	cytosol;cytoskeleton;nucleus;other cell component	nucleic acid binding activity;other molecular function	2842269964
Q8WUD1	Ras-related protein Rab-2B OS=Homo sapiens OX=9606 GN=RAB2B PE=1 SV=1	High	52.807	50	9	13	2	216	24.2	7.83	26.79	RAB2B	cell organization and biogenesis;other metabolic processes;stress response;transport;other biological processes	plasma membrane;other membranes;ER/Golgi;other cytoplasmic organelle;other cell component	other molecular function
O00116	Alkyldihydroxyacetonephosphate synthase, peroxisomal OS=Homo sapiens OX=9606 GN=AGPS PE=1 SV=1	High	52.799	21	9	9	9	658	72.9	7.34	23.47	AGPS	other metabolic processes	cytosol;other cytoplasmic organelle	other molecular function	195719952
Q14126	Desmoglein-2 OS=Homo sapiens OX=9606 GN=DSG2 PE=1 SV=2	High	52.725	14	10	12	10	1118	122.2	5.24	20.91	DSG2	cell adhesion;cell cycle OR cell proliferation;cell organization and biogenesis;developmental processes;other biological processes	plasma membrane;other membranes;other cell component	other molecular function	108890648
Q53GQ0	Very-long-chain 3-oxoacyl-CoA reductase OS=Homo sapiens OX=9606 GN=HSD17B12 PE=1 SV=2	High	52.542	28	8	13	8	312	34.3	9.32	38.37	HSD17B12	cell organization and biogenesis;other metabolic processes;other biological processes	extracellular matrix;other membranes;ER/Golgi	other molecular function	9.01028e+08
P31948	Stress-induced-phosphoprotein 1 OS=Homo sapiens OX=9606 GN=STIP1 PE=1 SV=1	High	52.132	23	12	16	12	543	62.6	6.8	26.76	STIP1	other biological processes	cytosol;ER/Golgi;nucleus;other cell component	other molecular function	336137536
Q9H0U4	Ras-related protein Rab-1B OS=Homo sapiens OX=9606 GN=RAB1B PE=1 SV=1	High	52.026	49	7	14	3	201	22.2	5.73	41.28	RAB1B	cell organization and biogenesis;other metabolic processes;transport;other biological processes	other membranes;cytosol;ER/Golgi;other cell component	other molecular function	925097720
P47756	F-actin-capping protein subunit beta OS=Homo sapiens OX=9606 GN=CAPZB PE=1 SV=5	High	51.92	31	9	18	9	272	30.6	6	41.68	CAPZB	cell organization and biogenesis;other biological processes	other membranes;cytosol;cytoskeleton;other cell component	cytoskeletal activity	532645516
O60762	Dolichol-phosphate mannosyltransferase subunit 1 OS=Homo sapiens OX=9606 GN=DPM1 PE=1 SV=1	High	51.839	35	7	12	7	260	29.6	9.57	33.06	DPM1	protein metabolism;other metabolic processes;other biological processes	other membranes;ER/Golgi;other cell component	other molecular function	1365337620
Q96I25	Splicing factor 45 OS=Homo sapiens OX=9606 GN=RBM17 PE=1 SV=1	High	51.811	23	8	19	7	401	44.9	5.97	31.75	RBM17	RNA metabolism OR transcription;other metabolic processes	nucleus	nucleic acid binding activity	905043163
Q969V3	BOS complex subunit NCLN OS=Homo sapiens OX=9606 GN=NCLN PE=1 SV=2	High	51.706	22	10	10	10	563	62.9	6.89	23.67	NCLN	cell organization and biogenesis;developmental processes;other biological processes	other membranes;cytosol;ER/Golgi;other cell component	translation activity	317259978
Q9UQE7	Structural maintenance of chromosomes protein 3 OS=Homo sapiens OX=9606 GN=SMC3 PE=1 SV=2	High	51.579	11	11	13	11	1217	141.5	7.18	23.03	SMC3	cell cycle OR cell proliferation;cell organization and biogenesis;DNA metabolism;other metabolic processes;stress response;other biological processes	cytosol;cytoskeleton;nucleus;other cell component	cytoskeletal activity;nucleic acid binding activity;other molecular function	129163306
Q86UK7	E3 ubiquitin-protein ligase ZNF598 OS=Homo sapiens OX=9606 GN=ZNF598 PE=1 SV=1	High	51.566	15	12	14	12	904	98.6	8.4	20.12	ZNF598	cell organization and biogenesis;protein metabolism;other metabolic processes;other biological processes	cytosol;translational apparatus	enzyme regulator activity;translation activity;other molecular function	229829002
O15226	NF-kappa-B-repressing factor OS=Homo sapiens OX=9606 GN=NKRF PE=1 SV=2	High	51.292	17	10	17	10	690	77.6	8.79	21.69	NKRF	other biological processes	nucleus	nucleic acid binding activity;other molecular function	351485646
P60660	Myosin light polypeptide 6 OS=Homo sapiens OX=9606 GN=MYL6 PE=1 SV=2	High	51.048	52	8	14	6	151	16.9	4.65	38.56	MYL6	other biological processes	cytosol;cytoskeleton;other cell component	cytoskeletal activity;other molecular function	2095459684
P27635	Large ribosomal subunit protein uL16 OS=Homo sapiens OX=9606 GN=RPL10 PE=1 SV=5	High	50.977	38	7	15	7	214	24.6	10.08	40.6	RPL10	protein metabolism;other metabolic processes;developmental processes;other biological processes	cytosol;ER/Golgi;translational apparatus;nucleus;other cell component	other molecular function	1900801034
P07195	L-lactate dehydrogenase B chain OS=Homo sapiens OX=9606 GN=LDHB PE=1 SV=2	High	50.835	35	11	14	10	334	36.6	6.05	20.43	LDHB	other metabolic processes	other membranes;cytosol;mitochondrion;other cell component	other molecular function	622983949
P19367	Hexokinase-1 OS=Homo sapiens OX=9606 GN=HK1 PE=1 SV=3	High	50.749	15	14	18	13	917	102.4	6.8	32.22	HK1	other metabolic processes;stress response;other biological processes	other membranes;cytosol;mitochondrion	kinase activity;other molecular function	352755390
P62258	14-3-3 protein epsilon OS=Homo sapiens OX=9606 GN=YWHAE PE=1 SV=1	High	50.711	39	10	18	8	255	29.2	4.74	36.14	YWHAE	stress response;developmental processes;signal transduction;other biological processes	other membranes;cytosol;mitochondrion;ER/Golgi;nucleus;other cell component	enzyme regulator activity;other molecular function	9.69059e+08
Q9NYF8	Bcl-2-associated transcription factor 1 OS=Homo sapiens OX=9606 GN=BCLAF1 PE=1 SV=2	High	50.502	16	11	13	11	920	106.1	9.98	23.56	BCLAF1	stress response;other biological processes	nucleus;other cell component	nucleic acid binding activity;other molecular function	542386242
Q01968	Inositol polyphosphate 5-phosphatase OCRL OS=Homo sapiens OX=9606 GN=OCRL PE=1 SV=3	High	50.464	15	11	13	11	901	104.1	6.55	29.7	OCRL	cell organization and biogenesis;other metabolic processes;developmental processes;signal transduction	plasma membrane;other membranes;cytosol;cytoskeleton;ER/Golgi;nucleus;other cytoplasmic organelle;other cell component	enzyme regulator activity;other molecular function	149061774
Q92769	Histone deacetylase 2 OS=Homo sapiens OX=9606 GN=HDAC2 PE=1 SV=2	High	50.451	22	8	12	5	488	55.3	5.91	26.21	HDAC2	cell organization and biogenesis;protein metabolism;other metabolic processes;stress response;developmental processes;signal transduction;other biological processes	nucleus;other cell component	other molecular function	362680968
Q13242	Serine/arginine-rich splicing factor 9 OS=Homo sapiens OX=9606 GN=SRSF9 PE=1 SV=1	High	50.343	55	11	25	10	221	25.5	8.65	54.74	SRSF9	cell organization and biogenesis;RNA metabolism OR transcription;other metabolic processes;other biological processes	nucleus	other molecular function	2889112856
Q15393	Splicing factor 3B subunit 3 OS=Homo sapiens OX=9606 GN=SF3B3 PE=1 SV=4	High	50.335	12	10	10	10	1217	135.5	5.26	18.99	SF3B3	cell organization and biogenesis;RNA metabolism OR transcription;other metabolic processes;other biological processes	nucleus;other cell component	nucleic acid binding activity;other molecular function	120346272
P05783	Keratin, type I cytoskeletal 18 OS=Homo sapiens OX=9606 GN=KRT18 PE=1 SV=2	High	50.085	35	13	15	12	430	48	5.45	25.05	KRT18	cell organization and biogenesis;transport;signal transduction;other biological processes	cytosol;cytoskeleton;nucleus;other cell component	other molecular function	349037470
P40938	Replication factor C subunit 3 OS=Homo sapiens OX=9606 GN=RFC3 PE=1 SV=2	High	50.027	30	9	15	9	356	40.5	8.34	28.76	RFC3	DNA metabolism;other metabolic processes;stress response;other biological processes	nucleus;other cell component	nucleic acid binding activity;other molecular function	287758426
Q09161	Nuclear cap-binding protein subunit 1 OS=Homo sapiens OX=9606 GN=NCBP1 PE=1 SV=1	High	49.909	15	10	10	10	790	91.8	6.43	24.97	NCBP1	cell organization and biogenesis;protein metabolism;RNA metabolism OR transcription;other metabolic processes;stress response;transport;other biological processes	cytosol;mitochondrion;nucleus;other cell component	nucleic acid binding activity;other molecular function	195120450
Q9Y277	Non-selective voltage-gated ion channel VDAC3 OS=Homo sapiens OX=9606 GN=VDAC3 PE=1 SV=1	High	49.893	43	8	18	7	283	30.6	8.66	33.16	VDAC3	cell-cell signaling;cell organization and biogenesis;stress response;transport;other biological processes	other membranes;mitochondrion;other cell component	transporter activity;other molecular function	1391617952
Q9UIG0	Tyrosine-protein kinase BAZ1B OS=Homo sapiens OX=9606 GN=BAZ1B PE=1 SV=2	High	49.823	8	8	11	8	1483	170.8	8.48	25.14	BAZ1B	cell organization and biogenesis;protein metabolism;other metabolic processes;stress response;other biological processes	nucleus;other cell component	kinase activity;other molecular function	175456914
P27824	Calnexin OS=Homo sapiens OX=9606 GN=CANX PE=1 SV=2	High	49.745	20	11	12	11	592	67.5	4.6	22.92	CANX	protein metabolism;other metabolic processes;stress response;transport;other biological processes	other membranes;mitochondrion;ER/Golgi;nucleus;other cell component	other molecular function	308908595
O75569	Interferon-inducible double-stranded RNA-dependent protein kinase activator A OS=Homo sapiens OX=9606 GN=PRKRA PE=1 SV=1	High	49.74	27	6	8	6	313	34.4	8.41	20.69	PRKRA	cell organization and biogenesis;RNA metabolism OR transcription;other metabolic processes;stress response;developmental processes;other biological processes	cytosol;nucleus;other cell component	enzyme regulator activity;nucleic acid binding activity;other molecular function	207849162
Q14160	Protein scribble homolog OS=Homo sapiens OX=9606 GN=SCRIB PE=1 SV=6	High	49.598	8	9	9	9	1655	177.6	5.1	20.51	SCRIB	cell adhesion;cell-cell signaling;cell cycle OR cell proliferation;cell organization and biogenesis;stress response;transport;developmental processes;other biological processes	plasma membrane;other membranes;nucleus;other cell component	other molecular function	57548015
Q9H2U1	ATP-dependent DNA/RNA helicase DHX36 OS=Homo sapiens OX=9606 GN=DHX36 PE=1 SV=2	High	49.492	13	11	14	10	1008	114.7	7.68	19.9	DHX36	stress response;other biological processes	cytosol;mitochondrion;nucleus;other cell component	nucleic acid binding activity;other molecular function	132554300
P52948	Nuclear pore complex protein Nup98-Nup96 OS=Homo sapiens OX=9606 GN=NUP98 PE=1 SV=4	High	49.136	7	10	12	10	1817	197.5	6.4	15.93	NUP98	cell organization and biogenesis;protein metabolism;transport;other biological processes	other membranes;cytosol;nucleus;other cell component	nucleic acid binding activity;other molecular function	182598138
Q9Y2X3	Nucleolar protein 58 OS=Homo sapiens OX=9606 GN=NOP58 PE=1 SV=1	High	49.111	20	8	12	8	529	59.5	8.92	28.28	NOP58	RNA metabolism OR transcription;other metabolic processes;other biological processes	cytosol;nucleus;other cell component	nucleic acid binding activity;other molecular function	256623058
P32969	Large ribosomal subunit protein uL6 OS=Homo sapiens OX=9606 GN=RPL9 PE=1 SV=1	High	49.088	34	7	11	7	192	21.9	9.95	35.9	RPL9; RPL9P7; RPL9P8; RPL9P9	protein metabolism;other metabolic processes	cytosol;translational apparatus;other cell component	nucleic acid binding activity;other molecular function	1927561868
Q96EP5	DAZ-associated protein 1 OS=Homo sapiens OX=9606 GN=DAZAP1 PE=1 SV=1	High	48.641	26	6	8	6	407	43.4	8.56	23.88	DAZAP1	cell cycle OR cell proliferation;other biological processes	cytosol;nucleus;other cell component	nucleic acid binding activity	444484102
P08134	Rho-related GTP-binding protein RhoC OS=Homo sapiens OX=9606 GN=RHOC PE=1 SV=1	High	48.074	38	8	12	1	193	22	6.58	32.56	RHOC	cell cycle OR cell proliferation;cell organization and biogenesis;stress response;signal transduction;other biological processes	plasma membrane;other membranes;cytosol;ER/Golgi;nucleus;other cell component	other molecular function	841006586
Q96T58	Msx2-interacting protein OS=Homo sapiens OX=9606 GN=SPEN PE=1 SV=1	High	48.053	4	13	19	13	3664	402	7.64	25.86	SPEN	cell organization and biogenesis;signal transduction;other biological processes	nucleus;other cell component	nucleic acid binding activity;other molecular function	1.08117e+08
P09211	Glutathione S-transferase P OS=Homo sapiens OX=9606 GN=GSTP1 PE=1 SV=2	High	48.038	40	6	10	6	210	23.3	5.64	23.85	GSTP1	cell cycle OR cell proliferation;other metabolic processes;stress response;developmental processes;other biological processes	non-structural extracellular;cytosol;mitochondrion;nucleus;other cell component	enzyme regulator activity;other molecular function	366738136
P25205	DNA replication licensing factor MCM3 OS=Homo sapiens OX=9606 GN=MCM3 PE=1 SV=3	High	47.903	15	10	14	10	808	90.9	5.77	26.6	MCM3	cell cycle OR cell proliferation;DNA metabolism;other metabolic processes;stress response;other biological processes	nucleus;other cell component	nucleic acid binding activity;other molecular function	230349111
Q01081	Splicing factor U2AF 35 kDa subunit OS=Homo sapiens OX=9606 GN=U2AF1 PE=1 SV=3	High	47.793	39	7	17	7	240	27.9	8.81	41.25	U2AF1	RNA metabolism OR transcription;other metabolic processes	nucleus	nucleic acid binding activity;other molecular function	1093751080
Q9Y5A9	YTH domain-containing family protein 2 OS=Homo sapiens OX=9606 GN=YTHDF2 PE=1 SV=2	High	47.749	14	7	12	4	579	62.3	8.79	27.7	YTHDF2	cell cycle OR cell proliferation;cell organization and biogenesis;RNA metabolism OR transcription;other metabolic processes;stress response;developmental processes;other biological processes	cytosol;cytoskeleton;nucleus;other cell component	nucleic acid binding activity;other molecular function	407930761
P62081	Small ribosomal subunit protein eS7 OS=Homo sapiens OX=9606 GN=RPS7 PE=1 SV=1	High	47.475	46	7	14	7	194	22.1	10.1	51.57	RPS7	protein metabolism;RNA metabolism OR transcription;other metabolic processes;developmental processes;other biological processes	cytosol;cytoskeleton;ER/Golgi;translational apparatus;nucleus;other cell component	enzyme regulator activity;nucleic acid binding activity;other molecular function	1630262204
Q9BU76	Multiple myeloma tumor-associated protein 2 OS=Homo sapiens OX=9606 GN=MMTAG2 PE=1 SV=1	High	47.221	37	8	9	8	263	29.4	10.02	22.57	MMTAG2		non-structural extracellular;other cell component		376067822
P22234	Bifunctional phosphoribosylaminoimidazole carboxylase/phosphoribosylaminoimidazole succinocarboxamide synthetase OS=Homo sapiens OX=9606 GN=PAICS PE=1 SV=3	High	47.084	26	9	10	9	425	47	7.23	19.74	PAICS	other metabolic processes	cytosol;other cell component	other molecular function	183013604
P62249	Small ribosomal subunit protein uS9 OS=Homo sapiens OX=9606 GN=RPS16 PE=1 SV=2	High	46.834	55	10	32	10	146	16.4	10.21	56.43	RPS16	protein metabolism;RNA metabolism OR transcription;other metabolic processes;other biological processes	cytosol;translational apparatus;nucleus;other cell component	nucleic acid binding activity;other molecular function	13052312912
O60684	Importin subunit alpha-7 OS=Homo sapiens OX=9606 GN=KPNA6 PE=1 SV=1	High	46.777	14	7	13	1	536	60	4.98	27.97	KPNA6	RNA metabolism OR transcription;other metabolic processes;transport;other biological processes	cytosol;nucleus;other cell component	other molecular function	74314152
Q13148	TAR DNA-binding protein 43 OS=Homo sapiens OX=9606 GN=TARDBP PE=1 SV=1	High	46.771	21	7	11	7	414	44.7	6.19	27.62	TARDBP	cell organization and biogenesis;protein metabolism;RNA metabolism OR transcription;other metabolic processes;stress response;other biological processes	mitochondrion;nucleus;other cell component	nucleic acid binding activity;other molecular function	467416158
Q9Y3Y2	Chromatin target of PRMT1 protein OS=Homo sapiens OX=9606 GN=CHTOP PE=1 SV=2	High	46.765	29	6	15	6	248	26.4	12.23	41.82	CHTOP	cell organization and biogenesis;other metabolic processes;transport;developmental processes;other biological processes	nucleus	nucleic acid binding activity	1284739127
Q9BUJ2	Heterogeneous nuclear ribonucleoprotein U-like protein 1 OS=Homo sapiens OX=9606 GN=HNRNPUL1 PE=1 SV=2	High	46.673	12	8	13	8	856	95.7	6.92	35.14	HNRNPUL1	RNA metabolism OR transcription;other metabolic processes;other biological processes	nucleus;other cell component	other molecular function	437044196
P62244	Small ribosomal subunit protein uS8 OS=Homo sapiens OX=9606 GN=RPS15A PE=1 SV=2	High	46.571	52	7	21	7	130	14.8	10.13	54.35	RPS15A	protein metabolism;other metabolic processes;other biological processes	cytosol;translational apparatus;nucleus;other cell component	other molecular function	5236832540
P08559	Pyruvate dehydrogenase E1 component subunit alpha, somatic form, mitochondrial OS=Homo sapiens OX=9606 GN=PDHA1 PE=1 SV=3	High	46.559	36	12	14	12	390	43.3	8.06	27.69	PDHA1	other metabolic processes	mitochondrion;nucleus;other cell component	other molecular function	660900202
P62140	Serine/threonine-protein phosphatase PP1-beta catalytic subunit OS=Homo sapiens OX=9606 GN=PPP1CB PE=1 SV=3	High	46.491	29	7	10	2	327	37.2	6.19	31.33	PPP1CB	protein metabolism;other metabolic processes;signal transduction;other biological processes	cytosol;nucleus;other cell component	other molecular function	85733248
P05556	Integrin beta-1 OS=Homo sapiens OX=9606 GN=ITGB1 PE=1 SV=2	High	46.457	11	7	9	7	798	88.4	5.39	21.94	ITGB1	cell adhesion;cell cycle OR cell proliferation;cell organization and biogenesis;stress response;transport;developmental processes;signal transduction;other biological processes	plasma membrane;other membranes;other cytoplasmic organelle;other cell component	signal transduction activity or receptor binding;cytoskeletal activity;other molecular function	611833198
Q9H857	5'-nucleotidase domain-containing protein 2 OS=Homo sapiens OX=9606 GN=NT5DC2 PE=1 SV=1	High	46.346	22	9	12	9	520	60.7	6.77	29.27	NT5DC2	other biological processes	other cell component	other molecular function	201988584
P05787	Keratin, type II cytoskeletal 8 OS=Homo sapiens OX=9606 GN=KRT8 PE=1 SV=7	High	46.224	23	13	29	7	483	53.7	5.59	55.67	KRT8	developmental processes;signal transduction;other biological processes	plasma membrane;other membranes;cytosol;cytoskeleton;nucleus;other cell component	other molecular function	238492270
Q86V81	THO complex subunit 4 OS=Homo sapiens OX=9606 GN=ALYREF PE=1 SV=3	High	46.212	31	5	9	5	257	26.9	11.15	27.21	ALYREF	RNA metabolism OR transcription;other metabolic processes;transport	cytosol;nucleus;other cell component	nucleic acid binding activity;other molecular function	550124472
P07197	Neurofilament medium polypeptide OS=Homo sapiens OX=9606 GN=NEFM PE=1 SV=3	High	46.138	11	8	11	7	916	102.4	4.91	30.82	NEFM	cell organization and biogenesis	cytoskeleton;other cell component	cytoskeletal activity	451677453
P13797	Plastin-3 OS=Homo sapiens OX=9606 GN=PLS3 PE=1 SV=4	High	46.129	21	9	11	9	630	70.8	5.6	26.04	PLS3	cell organization and biogenesis;developmental processes;other biological processes	plasma membrane;other membranes;cytosol;cytoskeleton;other cell component	cytoskeletal activity;other molecular function	223607149
P23381	Tryptophan--tRNA ligase, cytoplasmic OS=Homo sapiens OX=9606 GN=WARS1 PE=1 SV=2	High	45.854	21	7	9	7	471	53.1	6.23	25.64	WARS1	protein metabolism;RNA metabolism OR transcription;other metabolic processes;developmental processes;other biological processes	cytosol;nucleus;other cell component	enzyme regulator activity;other molecular function	295742720
P62280	Small ribosomal subunit protein uS17 OS=Homo sapiens OX=9606 GN=RPS11 PE=1 SV=3	High	45.767	56	11	21	11	158	18.4	10.3	41.04	RPS11	protein metabolism;other metabolic processes;other biological processes	cytosol;translational apparatus;nucleus;other cell component	nucleic acid binding activity;other molecular function	4778819344
P13674	Prolyl 4-hydroxylase subunit alpha-1 OS=Homo sapiens OX=9606 GN=P4HA1 PE=1 SV=2	High	45.669	22	9	12	9	534	61	6.01	23.92	P4HA1	cell organization and biogenesis	mitochondrion;ER/Golgi;other cell component	other molecular function	170320976
Q92576	PHD finger protein 3 OS=Homo sapiens OX=9606 GN=PHF3 PE=1 SV=3	High	45.623	6	9	11	9	2039	229.3	6.96	21.25	PHF3	RNA metabolism OR transcription;other metabolic processes;other biological processes	nucleus	other molecular function	126197349
P62979	Ubiquitin-ribosomal protein eS31 fusion protein OS=Homo sapiens OX=9606 GN=RPS27A PE=1 SV=2	High	45.437	42	6	23	6	156	18	9.64	45.32	RPS27A	protein metabolism;other metabolic processes	plasma membrane;other membranes;cytosol;mitochondrion;ER/Golgi;translational apparatus;nucleus;other cytoplasmic organelle;other cell component	other molecular function	5752375088
P82663	Small ribosomal subunit protein mS25 OS=Homo sapiens OX=9606 GN=MRPS25 PE=1 SV=1	High	45.385	49	8	12	8	173	20.1	8.82	22.93	MRPS25	protein metabolism;other metabolic processes	other membranes;mitochondrion;translational apparatus	other molecular function	4.20086e+08
Q15785	Mitochondrial import receptor subunit TOM34 OS=Homo sapiens OX=9606 GN=TOMM34 PE=1 SV=2	High	45.371	43	10	12	10	309	34.5	8.98	22	TOMM34	other biological processes	other membranes;cytosol;mitochondrion;other cell component	other molecular function	267127796
Q14240	Eukaryotic initiation factor 4A-II OS=Homo sapiens OX=9606 GN=EIF4A2 PE=1 SV=2	High	45.236	26	11	18	1	407	46.4	5.48	36.55	EIF4A2	protein metabolism;other metabolic processes;other biological processes	cytosol;translational apparatus;other cell component	other molecular function	39011644
Q13123	Protein Red OS=Homo sapiens OX=9606 GN=IK PE=1 SV=3	High	45.207	18	9	10	9	557	65.6	6.64	16.28	IK	cell cycle OR cell proliferation;RNA metabolism OR transcription;other metabolic processes;signal transduction;other biological processes	cytoskeleton;nucleus;other cell component	other molecular function	274429656
P20073	Annexin A7 OS=Homo sapiens OX=9606 GN=ANXA7 PE=1 SV=3	High	45.158	20	8	12	8	488	52.7	5.68	25.32	ANXA7	cell organization and biogenesis;other metabolic processes;other biological processes	plasma membrane;other membranes;ER/Golgi;nucleus;other cell component	signal transduction activity or receptor binding;other molecular function	334303236
Q9Y295	Developmentally-regulated GTP-binding protein 1 OS=Homo sapiens OX=9606 GN=DRG1 PE=1 SV=1	High	45.044	31	10	11	9	367	40.5	8.9	25.83	DRG1	protein metabolism;other metabolic processes;other biological processes	cytosol;nucleus;other cell component	cytoskeletal activity;other molecular function	227037140
P22102	Trifunctional purine biosynthetic protein adenosine-3 OS=Homo sapiens OX=9606 GN=GART PE=1 SV=1	High	45.02	14	11	11	11	1010	107.7	6.7	20.79	GART	other metabolic processes;developmental processes;other biological processes	cytosol	other molecular function	253073344
P15531	Nucleoside diphosphate kinase A OS=Homo sapiens OX=9606 GN=NME1 PE=1 SV=1	High	44.996	51	7	13	3	152	17.1	6.19	26.23	NME1	DNA metabolism;other metabolic processes;transport;developmental processes;other biological processes	plasma membrane;other membranes;cytosol;nucleus;other cytoplasmic organelle;other cell component	translation activity;kinase activity;other molecular function	212062812
Q9H9A6	Leucine-rich repeat-containing protein 40 OS=Homo sapiens OX=9606 GN=LRRC40 PE=1 SV=1	High	44.822	19	9	10	9	602	68.2	6.43	19.47	LRRC40	signal transduction			162814635
O00264	Membrane-associated progesterone receptor component 1 OS=Homo sapiens OX=9606 GN=PGRMC1 PE=1 SV=3	High	44.737	45	8	13	8	195	21.7	4.7	30.79	PGRMC1	cell organization and biogenesis;other metabolic processes;developmental processes;other biological processes	non-structural extracellular;plasma membrane;other membranes;mitochondrion;ER/Golgi;other cell component	other molecular function	420728955
Q8IXK0	Polyhomeotic-like protein 2 OS=Homo sapiens OX=9606 GN=PHC2 PE=1 SV=1	High	44.538	11	7	13	7	858	90.7	8.69	21.08	PHC2	other biological processes	nucleus;other cell component	nucleic acid binding activity;other molecular function	369297478
P35611	Alpha-adducin OS=Homo sapiens OX=9606 GN=ADD1 PE=1 SV=2	High	44.232	13	7	12	7	737	80.9	5.83	18.57	ADD1	cell organization and biogenesis;other biological processes	plasma membrane;other membranes;cytosol;cytoskeleton;nucleus;other cell component	cytoskeletal activity;other molecular function	232728011
P04075	Fructose-bisphosphate aldolase A OS=Homo sapiens OX=9606 GN=ALDOA PE=1 SV=2	High	44.152	32	8	9	8	364	39.4	8.09	18.63	ALDOA	cell organization and biogenesis;other metabolic processes;other biological processes	non-structural extracellular;cytosol;cytoskeleton;other cell component	cytoskeletal activity;other molecular function	320830256
Q8NEY8	Periphilin-1 OS=Homo sapiens OX=9606 GN=PPHLN1 PE=1 SV=2	High	44.084	22	9	18	9	458	52.7	9.11	28.55	PPHLN1	cell organization and biogenesis;other biological processes	cytosol;ER/Golgi;nucleus;other cell component		989466314
P11940	Polyadenylate-binding protein 1 OS=Homo sapiens OX=9606 GN=PABPC1 PE=1 SV=2	High	44.07	17	8	9	5	636	70.6	9.5	22.67	PABPC1	RNA metabolism OR transcription;other metabolic processes;other biological processes	cytosol;nucleus;other cell component	nucleic acid binding activity;other molecular function	230656070
O75663	TIP41-like protein OS=Homo sapiens OX=9606 GN=TIPRL PE=1 SV=2	High	44.033	37	6	10	6	272	31.4	5.91	20.31	TIPRL	stress response;signal transduction	cytosol	enzyme regulator activity	200284802
Q9H089	Large subunit GTPase 1 homolog OS=Homo sapiens OX=9606 GN=LSG1 PE=1 SV=2	High	43.637	16	9	12	9	658	75.2	6.38	26.26	LSG1	transport	cytosol;ER/Golgi;nucleus	other molecular function	286896413
P11908	Ribose-phosphate pyrophosphokinase 2 OS=Homo sapiens OX=9606 GN=PRPS2 PE=1 SV=2	High	43.619	29	7	11	1	318	34.7	6.61	21.65	PRPS2	other metabolic processes	cytosol;other cell component	kinase activity;other molecular function
Q92925	SWI/SNF-related matrix-associated actin-dependent regulator of chromatin subfamily D member 2 OS=Homo sapiens OX=9606 GN=SMARCD2 PE=1 SV=3	High	43.534	24	9	10	9	531	58.9	9.64	18.98	SMARCD2	cell organization and biogenesis;other biological processes	nucleus;other cell component	other molecular function	241346044
Q9BXJ9	N-alpha-acetyltransferase 15, NatA auxiliary subunit OS=Homo sapiens OX=9606 GN=NAA15 PE=1 SV=1	High	43.527	12	9	10	9	866	101.2	7.42	17.32	NAA15	protein metabolism;other metabolic processes;developmental processes;other biological processes	cytosol;nucleus;other cell component	enzyme regulator activity;translation activity	153208562
Q06787	Fragile X messenger ribonucleoprotein 1 OS=Homo sapiens OX=9606 GN=FMR1 PE=1 SV=1	High	43.465	16	8	13	6	632	71.1	7.42	18.91	FMR1	cell organization and biogenesis;DNA metabolism;RNA metabolism OR transcription;other metabolic processes;stress response;transport;developmental processes;signal transduction;other biological processes	plasma membrane;other membranes;cytosol;nucleus;other cell component	cytoskeletal activity;translation activity;nucleic acid binding activity;other molecular function	1.25819e+08
P62805	Histone H4 OS=Homo sapiens OX=9606 GN=H4C1 PE=1 SV=2	High	43.46	52	7	24	7	103	11.4	11.36	57.23	H4C1; H4C11; H4C12; H4C13; H4C14; H4C15; H4C16; H4C2; H4C3; H4C4; H4C5; H4C6; H4C8; H4C9	cell organization and biogenesis;other biological processes	non-structural extracellular;nucleus;other cell component	nucleic acid binding activity;other molecular function	9701309216
Q15366	Poly(rC)-binding protein 2 OS=Homo sapiens OX=9606 GN=PCBP2 PE=1 SV=1	High	43.211	27	7	14	4	365	38.6	6.79	24.65	PCBP2	cell organization and biogenesis;protein metabolism;RNA metabolism OR transcription;other metabolic processes;stress response;other biological processes	cytosol;nucleus;other cell component	nucleic acid binding activity;other molecular function	505155492
Q96N67	Dedicator of cytokinesis protein 7 OS=Homo sapiens OX=9606 GN=DOCK7 PE=1 SV=4	High	43.032	6	10	11	10	2140	242.4	6.8	18.76	DOCK7	cell cycle OR cell proliferation;cell organization and biogenesis;transport;developmental processes;signal transduction;other biological processes	other cell component	enzyme regulator activity;other molecular function	67270480
O43592	Exportin-T OS=Homo sapiens OX=9606 GN=XPOT PE=1 SV=2	High	42.982	11	10	14	10	962	109.9	5.39	30.23	XPOT	transport	cytosol;nucleus;other cell component	nucleic acid binding activity;other molecular function	278349926
Q86YZ3	Hornerin OS=Homo sapiens OX=9606 GN=HRNR PE=1 SV=2	High	42.916	9	5	7	5	2850	282.2	10.04	21.41	HRNR	cell organization and biogenesis;other biological processes	non-structural extracellular;plasma membrane;other cytoplasmic organelle;other cell component	other molecular function	3.65216e+07
Q8NE71	ATP-binding cassette sub-family F member 1 OS=Homo sapiens OX=9606 GN=ABCF1 PE=1 SV=2	High	42.906	14	8	8	8	845	95.9	6.8	18.15	ABCF1	protein metabolism;other metabolic processes;stress response;other biological processes	cytosol;nucleus;other cell component	translation activity;other molecular function	142340800
P48556	26S proteasome non-ATPase regulatory subunit 8 OS=Homo sapiens OX=9606 GN=PSMD8 PE=1 SV=2	High	42.635	25	8	11	8	350	39.6	9.7	21.42	PSMD8	protein metabolism;other metabolic processes	cytosol;nucleus;other cell component		315184442
P40227	T-complex protein 1 subunit zeta OS=Homo sapiens OX=9606 GN=CCT6A PE=1 SV=3	High	42.6	15	7	13	7	531	58	6.68	22.99	CCT6A	protein metabolism;other metabolic processes;other biological processes	cytosol;cytoskeleton;other cell component	other molecular function	552860530
O95433	Activator of 90 kDa heat shock protein ATPase homolog 1 OS=Homo sapiens OX=9606 GN=AHSA1 PE=1 SV=1	High	42.59	33	9	14	9	338	38.3	5.53	37.76	AHSA1	protein metabolism;other metabolic processes;other biological processes	cytosol;ER/Golgi	other molecular function	1412137910
Q53GS9	Ubiquitin carboxyl-terminal hydrolase 39 OS=Homo sapiens OX=9606 GN=USP39 PE=1 SV=2	High	42.511	19	9	9	9	565	65.3	8.91	15.56	USP39	cell organization and biogenesis;protein metabolism;RNA metabolism OR transcription;other metabolic processes;other biological processes	nucleus	other molecular function	167424122
Q9Y305	Acyl-coenzyme A thioesterase 9, mitochondrial OS=Homo sapiens OX=9606 GN=ACOT9 PE=1 SV=2	High	42.341	21	8	10	8	439	49.9	8.6	21.9	ACOT9	other metabolic processes	other membranes;mitochondrion	other molecular function	261183032
Q9BSC4	Nucleolar protein 10 OS=Homo sapiens OX=9606 GN=NOL10 PE=1 SV=1	High	42.264	15	8	9	8	688	80.3	8.46	21.37	NOL10	RNA metabolism OR transcription;other metabolic processes	nucleus;other cell component		277621062
Q07020	Large ribosomal subunit protein eL18 OS=Homo sapiens OX=9606 GN=RPL18 PE=1 SV=2	High	42.255	37	7	12	7	188	21.6	11.72	30.96	RPL18	protein metabolism;other metabolic processes	cytosol;ER/Golgi;translational apparatus;nucleus;other cell component	nucleic acid binding activity;other molecular function	672653236
Q9BVI4	Nucleolar complex protein 4 homolog OS=Homo sapiens OX=9606 GN=NOC4L PE=1 SV=1	High	42.187	19	8	9	8	516	58.4	7.49	24.98	NOC4L	RNA metabolism OR transcription;other metabolic processes	other membranes;nucleus;other cell component		1.98888e+08
O43684	Mitotic checkpoint protein BUB3 OS=Homo sapiens OX=9606 GN=BUB3 PE=1 SV=1	High	42.142	24	8	11	8	328	37.1	6.84	28.66	BUB3	cell cycle OR cell proliferation;signal transduction;other biological processes	cytosol;nucleus;other cell component	other molecular function	796337678
P29966	Myristoylated alanine-rich C-kinase substrate OS=Homo sapiens OX=9606 GN=MARCKS PE=1 SV=4	High	42.003	23	6	10	6	332	31.5	4.45	22.3	MARCKS	cell organization and biogenesis;stress response;developmental processes;other biological processes	plasma membrane;other membranes;cytosol;cytoskeleton;ER/Golgi;nucleus;other cell component	cytoskeletal activity;other molecular function	267268620
P22392	Nucleoside diphosphate kinase B OS=Homo sapiens OX=9606 GN=NME2 PE=1 SV=1	High	41.892	47	7	13	3	152	17.3	8.41	19.3	NME2	cell adhesion;protein metabolism;other metabolic processes;signal transduction;other biological processes	non-structural extracellular;cytosol;other cell component	nucleic acid binding activity;kinase activity;other molecular function	649284536
Q9BVP2	Guanine nucleotide-binding protein-like 3 OS=Homo sapiens OX=9606 GN=GNL3 PE=1 SV=2	High	41.87	24	11	14	11	549	62	9.16	33.59	GNL3	other biological processes	nucleus;other cell component	nucleic acid binding activity;other molecular function	514205306
Q13547	Histone deacetylase 1 OS=Homo sapiens OX=9606 GN=HDAC1 PE=1 SV=1	High	41.813	15	6	11	3	482	55.1	5.48	22.23	HDAC1	cell organization and biogenesis;protein metabolism;other metabolic processes;developmental processes;other biological processes	cytosol;nucleus;other cell component	nucleic acid binding activity;other molecular function	159340342
O14776	Transcription elongation regulator 1 OS=Homo sapiens OX=9606 GN=TCERG1 PE=1 SV=2	High	41.745	10	9	10	9	1098	123.8	8.65	18.44	TCERG1	RNA metabolism OR transcription;other metabolic processes;other biological processes	nucleus	other molecular function	206239164
P63010	AP-2 complex subunit beta OS=Homo sapiens OX=9606 GN=AP2B1 PE=1 SV=1	High	41.721	11	9	11	9	937	104.5	5.38	17.63	AP2B1	cell-cell signaling;cell organization and biogenesis;transport;developmental processes;other biological processes	plasma membrane;other membranes;cytosol;ER/Golgi;other cytoplasmic organelle;other cell component	other molecular function	91556354
Q04695	Keratin, type I cytoskeletal 17 OS=Homo sapiens OX=9606 GN=KRT17 PE=1 SV=2	High	41.687	21	12	19	2	432	48.1	5.02	35.67	KRT17	cell organization and biogenesis;other biological processes	plasma membrane;cytosol;cytoskeleton	other molecular function	44280023
Q96GD4	Aurora kinase B OS=Homo sapiens OX=9606 GN=AURKB PE=1 SV=3	High	41.528	28	8	11	8	344	39.3	9.29	15.7	AURKB	cell cycle OR cell proliferation;cell organization and biogenesis;protein metabolism;other metabolic processes;signal transduction;other biological processes	cytosol;cytoskeleton;nucleus;other cell component	kinase activity;other molecular function	203206171
P47897	Glutamine--tRNA ligase OS=Homo sapiens OX=9606 GN=QARS1 PE=1 SV=1	High	41.497	14	9	9	9	775	87.7	7.15	18.14	QARS1	protein metabolism;RNA metabolism OR transcription;other metabolic processes;developmental processes;other biological processes	cytosol;mitochondrion;other cell component	enzyme regulator activity;other molecular function	335914754
Q14839	Chromodomain-helicase-DNA-binding protein 4 OS=Homo sapiens OX=9606 GN=CHD4 PE=1 SV=2	High	41.475	6	8	11	8	1912	217.9	5.86	18.64	CHD4	cell organization and biogenesis;DNA metabolism;stress response;other biological processes	cytoskeleton;nucleus;other cell component	nucleic acid binding activity;other molecular function	58946413
P34897	Serine hydroxymethyltransferase, mitochondrial OS=Homo sapiens OX=9606 GN=SHMT2 PE=1 SV=3	High	41.287	22	9	13	9	504	56	8.53	15.88	SHMT2	cell organization and biogenesis;protein metabolism;other metabolic processes;stress response;other biological processes	other membranes;cytoskeleton;mitochondrion;nucleus;other cell component	other molecular function	260140078
P60866	Small ribosomal subunit protein uS10 OS=Homo sapiens OX=9606 GN=RPS20 PE=1 SV=1	High	40.947	29	4	19	4	119	13.4	9.94	50.62	RPS20	protein metabolism;other metabolic processes;other biological processes	cytosol;translational apparatus;nucleus;other cell component	enzyme regulator activity;other molecular function	3430274764
Q9NSD9	Phenylalanine--tRNA ligase beta subunit OS=Homo sapiens OX=9606 GN=FARSB PE=1 SV=3	High	40.917	18	10	11	10	589	66.1	6.84	24.72	FARSB	cell organization and biogenesis;protein metabolism;RNA metabolism OR transcription;other metabolic processes	cytosol;other cell component	nucleic acid binding activity;other molecular function	374046008
Q5JTV8	Torsin-1A-interacting protein 1 OS=Homo sapiens OX=9606 GN=TOR1AIP1 PE=1 SV=2	High	40.836	17	7	9	7	583	66.2	8.18	17.58	TOR1AIP1	cell organization and biogenesis;other biological processes	other membranes;nucleus	cytoskeletal activity;other molecular function	602840201
O43172	U4/U6 small nuclear ribonucleoprotein Prp4 OS=Homo sapiens OX=9606 GN=PRPF4 PE=1 SV=2	High	40.801	20	7	7	7	522	58.4	7.42	14.12	PRPF4	RNA metabolism OR transcription;other metabolic processes	nucleus	nucleic acid binding activity	163907217
P46781	Small ribosomal subunit protein uS4 OS=Homo sapiens OX=9606 GN=RPS9 PE=1 SV=3	High	40.702	42	12	16	12	194	22.6	10.65	29.45	RPS9	protein metabolism;other metabolic processes;other biological processes	cytosol;translational apparatus;nucleus;other cell component	nucleic acid binding activity;other molecular function	2514324170
P36969	Phospholipid hydroperoxide glutathione peroxidase GPX4 OS=Homo sapiens OX=9606 GN=GPX4 PE=1 SV=3	High	40.627	45	8	11	8	197	22.2	8.37	13.54	GPX4	cell organization and biogenesis;other metabolic processes;stress response;developmental processes;other biological processes	cytosol;nucleus;other cell component	other molecular function	373985020
Q15019	Septin-2 OS=Homo sapiens OX=9606 GN=SEPTIN2 PE=1 SV=1	High	40.592	25	6	8	6	361	41.5	6.6	20.86	SEPTIN2	cell cycle OR cell proliferation;cell organization and biogenesis;signal transduction;other biological processes	plasma membrane;other membranes;cytoskeleton;nucleus;other cell component	enzyme regulator activity;other molecular function	182323786
P35658	Nuclear pore complex protein Nup214 OS=Homo sapiens OX=9606 GN=NUP214 PE=1 SV=2	High	40.547	6	9	10	9	2090	213.5	7.47	18.19	NUP214	other metabolic processes;transport;other biological processes	cytosol;nucleus	other molecular function	102812683
Q9HB71	Calcyclin-binding protein OS=Homo sapiens OX=9606 GN=CACYBP PE=1 SV=2	High	40.51	50	7	8	7	228	26.2	8.25	17.48	CACYBP	developmental processes;other biological processes	cytosol;nucleus;other cell component	cytoskeletal activity;other molecular function	298490049
Q15397	Pumilio homolog 3 OS=Homo sapiens OX=9606 GN=PUM3 PE=1 SV=3	High	40.496	17	9	9	9	648	73.5	9.64	15.28	PUM3	other biological processes	ER/Golgi;nucleus;other cell component	nucleic acid binding activity	146927348
P00338	L-lactate dehydrogenase A chain OS=Homo sapiens OX=9606 GN=LDHA PE=1 SV=2	High	40.448	24	7	8	6	332	36.7	8.27	18.6	LDHA	other metabolic processes	cytosol;cytoskeleton;mitochondrion;other cell component	other molecular function	375337452
Q15717	ELAV-like protein 1 OS=Homo sapiens OX=9606 GN=ELAVL1 PE=1 SV=2	High	40.398	30	8	14	8	326	36.1	9.17	31.09	ELAVL1	cell cycle OR cell proliferation;cell organization and biogenesis;other metabolic processes;transport;other biological processes	cytosol;ER/Golgi;nucleus;other cell component	nucleic acid binding activity;other molecular function	1951078164
Q14247	Src substrate cortactin OS=Homo sapiens OX=9606 GN=CTTN PE=1 SV=2	High	40.239	16	8	10	8	550	61.5	5.4	16.57	CTTN	cell adhesion;cell organization and biogenesis;transport;developmental processes;signal transduction;other biological processes	plasma membrane;other membranes;cytosol;cytoskeleton;ER/Golgi;other cell component	other molecular function	209068816
Q02978	Mitochondrial 2-oxoglutarate/malate carrier protein OS=Homo sapiens OX=9606 GN=SLC25A11 PE=1 SV=3	High	40.097	33	9	11	9	314	34	9.91	21.03	SLC25A11	other metabolic processes;transport	plasma membrane;other membranes;mitochondrion	transporter activity	337202385
Q8WUM0	Nuclear pore complex protein Nup133 OS=Homo sapiens OX=9606 GN=NUP133 PE=1 SV=2	High	40.047	11	9	10	9	1156	128.9	5.1	15.26	NUP133	cell organization and biogenesis;other metabolic processes;transport;developmental processes;other biological processes	other membranes;cytosol;nucleus;other cell component	other molecular function	27483158
Q8IWS0	PHD finger protein 6 OS=Homo sapiens OX=9606 GN=PHF6 PE=1 SV=1	High	39.994	30	8	10	8	365	41.3	8.68	22.88	PHF6	developmental processes;other biological processes	nucleus;other cell component	cytoskeletal activity;nucleic acid binding activity;other molecular function	401653986
O95983	Methyl-CpG-binding domain protein 3 OS=Homo sapiens OX=9606 GN=MBD3 PE=1 SV=1	High	39.887	29	7	7	7	291	32.8	5.34	18.78	MBD3	cell organization and biogenesis;developmental processes;other biological processes	nucleus;other cell component	nucleic acid binding activity	79964874
P62829	Large ribosomal subunit protein uL14 OS=Homo sapiens OX=9606 GN=RPL23 PE=1 SV=1	High	39.839	62	7	14	7	140	14.9	10.51	24.54	RPL23	cell cycle OR cell proliferation;cell organization and biogenesis;protein metabolism;other metabolic processes;transport;other biological processes	cytosol;translational apparatus;nucleus;other cell component	enzyme regulator activity;nucleic acid binding activity;other molecular function	2348176667
P48047	ATP synthase subunit O, mitochondrial OS=Homo sapiens OX=9606 GN=ATP5PO PE=1 SV=1	High	39.76	45	7	10	7	213	23.3	9.96	28.35	ATP5PO	other metabolic processes;transport;other biological processes	plasma membrane;other membranes;mitochondrion;other cell component	transporter activity;other molecular function	995079918
P62277	Small ribosomal subunit protein uS15 OS=Homo sapiens OX=9606 GN=RPS13 PE=1 SV=2	High	39.581	55	10	34	10	151	17.2	10.54	64.08	RPS13	protein metabolism;other metabolic processes;other biological processes	cytosol;translational apparatus;nucleus;other cell component	nucleic acid binding activity;other molecular function	5602363308
Q9Y383	Putative RNA-binding protein Luc7-like 2 OS=Homo sapiens OX=9606 GN=LUC7L2 PE=1 SV=2	High	39.423	22	8	11	6	392	46.5	10.01	25.72	LUC7L2	cell organization and biogenesis;RNA metabolism OR transcription;other metabolic processes	nucleus	nucleic acid binding activity;other molecular function	615191508
P30050	Large ribosomal subunit protein uL11 OS=Homo sapiens OX=9606 GN=RPL12 PE=1 SV=1	High	39.275	45	5	10	5	165	17.8	9.42	27.99	RPL12	protein metabolism;other metabolic processes	cytosol;translational apparatus;other cell component	nucleic acid binding activity;other molecular function	1123000520
P11217	Glycogen phosphorylase, muscle form OS=Homo sapiens OX=9606 GN=PYGM PE=1 SV=6	High	39.22	10	6	9	1	842	97	7.03	22.42	PYGM	other metabolic processes	cytosol;other cell component	other molecular function
P27348	14-3-3 protein theta OS=Homo sapiens OX=9606 GN=YWHAQ PE=1 SV=1	High	39.202	41	9	13	5	245	27.7	4.78	23.13	YWHAQ	signal transduction;other biological processes	cytosol;nucleus;other cell component	other molecular function	316249563
Q9BYJ9	YTH domain-containing family protein 1 OS=Homo sapiens OX=9606 GN=YTHDF1 PE=1 SV=1	High	39.172	14	7	11	4	559	60.8	8.79	20.65	YTHDF1	cell organization and biogenesis;other biological processes	other cell component	translation activity;nucleic acid binding activity;other molecular function	62663620
P31946	14-3-3 protein beta/alpha OS=Homo sapiens OX=9606 GN=YWHAB PE=1 SV=3	High	39.091	29	7	14	3	246	28.1	4.83	23.46	YWHAB	signal transduction;other biological processes	other membranes;cytosol;nucleus;other cytoplasmic organelle;other cell component	enzyme regulator activity;other molecular function	123436745
Q14008	Cytoskeleton-associated protein 5 OS=Homo sapiens OX=9606 GN=CKAP5 PE=1 SV=3	High	38.98	6	9	10	9	2032	225.4	7.8	9.57	CKAP5	cell cycle OR cell proliferation;cell organization and biogenesis;transport;other biological processes	plasma membrane;other membranes;cytosol;cytoskeleton;nucleus;other cell component	cytoskeletal activity;other molecular function	239027426
Q02790	Peptidyl-prolyl cis-trans isomerase FKBP4 OS=Homo sapiens OX=9606 GN=FKBP4 PE=1 SV=3	High	38.905	16	7	9	7	459	51.8	5.43	19.13	FKBP4	cell organization and biogenesis;protein metabolism;other metabolic processes;transport;developmental processes;signal transduction;other biological processes	cytosol;cytoskeleton;mitochondrion;nucleus;other cell component	cytoskeletal activity;other molecular function	150557844
P28370	Probable global transcription activator SNF2L1 OS=Homo sapiens OX=9606 GN=SMARCA1 PE=1 SV=2	High	38.854	10	11	14	3	1054	122.5	8.09	18.09	SMARCA1	cell organization and biogenesis	nucleus;other cell component	nucleic acid binding activity;other molecular function
Q13185	Chromobox protein homolog 3 OS=Homo sapiens OX=9606 GN=CBX3 PE=1 SV=4	High	38.812	37	6	9	4	183	20.8	5.33	20.39	CBX3	cell organization and biogenesis;stress response;other biological processes	other membranes;cytoskeleton;nucleus;other cell component	other molecular function	534034256
O94874	E3 UFM1-protein ligase 1 OS=Homo sapiens OX=9606 GN=UFL1 PE=1 SV=2	High	38.764	13	8	10	8	794	89.5	6.79	21.2	UFL1	cell organization and biogenesis;protein metabolism;DNA metabolism;other metabolic processes;stress response;signal transduction;other biological processes	other membranes;cytosol;mitochondrion;ER/Golgi;nucleus;other cell component	other molecular function	53606885
P24752	Acetyl-CoA acetyltransferase, mitochondrial OS=Homo sapiens OX=9606 GN=ACAT1 PE=1 SV=1	High	38.74	21	6	9	6	427	45.2	8.85	23.99	ACAT1	other metabolic processes;stress response;developmental processes;other biological processes	mitochondrion;ER/Golgi	other molecular function	265292718
P36542	ATP synthase subunit gamma, mitochondrial OS=Homo sapiens OX=9606 GN=ATP5F1C PE=1 SV=1	High	38.642	27	7	13	7	298	33	9.22	27.67	ATP5F1C	other metabolic processes;transport	other membranes;mitochondrion	transporter activity	2305600848
Q9UGI8	Testin OS=Homo sapiens OX=9606 GN=TES PE=1 SV=1	High	38.625	22	8	10	8	421	48	7.68	22.47	TES	other biological processes	plasma membrane;other membranes;cytosol;other cell component	other molecular function	342664812
P63173	Large ribosomal subunit protein eL38 OS=Homo sapiens OX=9606 GN=RPL38 PE=1 SV=2	High	38.56	50	5	20	5	70	8.2	10.1	32.72	RPL38	cell organization and biogenesis;protein metabolism;other metabolic processes;developmental processes;other biological processes	cytosol;translational apparatus;other cell component	nucleic acid binding activity;other molecular function	922796889
P63104	14-3-3 protein zeta/delta OS=Homo sapiens OX=9606 GN=YWHAZ PE=1 SV=1	High	38.45	32	8	13	5	245	27.7	4.79	29.68	YWHAZ	cell organization and biogenesis;protein metabolism;other metabolic processes;stress response;developmental processes;signal transduction;other biological processes	cytosol;nucleus;other cell component	other molecular function	305541488
P23526	Adenosylhomocysteinase OS=Homo sapiens OX=9606 GN=AHCY PE=1 SV=4	High	38.367	25	8	9	8	432	47.7	6.34	20.26	AHCY	other metabolic processes	cytosol;ER/Golgi;nucleus;other cell component	other molecular function	374306612
Q13347	Eukaryotic translation initiation factor 3 subunit I OS=Homo sapiens OX=9606 GN=EIF3I PE=1 SV=1	High	38.301	30	8	9	8	325	36.5	5.64	11.71	EIF3I	cell organization and biogenesis;protein metabolism;other metabolic processes	cytosol;translational apparatus;other cell component	nucleic acid binding activity;other molecular function	210782216
P46060	Ran GTPase-activating protein 1 OS=Homo sapiens OX=9606 GN=RANGAP1 PE=1 SV=1	High	38.054	16	8	8	8	587	63.5	4.68	14.65	RANGAP1	protein metabolism;other metabolic processes;stress response;transport;signal transduction;other biological processes	other membranes;cytosol;cytoskeleton;nucleus;other cell component	enzyme regulator activity;nucleic acid binding activity;other molecular function	147500824
Q02750	Dual specificity mitogen-activated protein kinase kinase 1 OS=Homo sapiens OX=9606 GN=MAP2K1 PE=1 SV=2	High	38.021	17	6	9	5	393	43.4	6.62	22.4	MAP2K1	cell cycle OR cell proliferation;cell organization and biogenesis;stress response;transport;developmental processes;signal transduction;other biological processes	plasma membrane;other membranes;cytosol;cytoskeleton;mitochondrion;ER/Golgi;nucleus;other cytoplasmic organelle;other cell component	enzyme regulator activity;kinase activity;other molecular function	194234602
Q9NRN7	L-aminoadipate-semialdehyde dehydrogenase-phosphopantetheinyl transferase OS=Homo sapiens OX=9606 GN=AASDHPPT PE=1 SV=2	High	37.974	26	8	11	8	309	35.8	6.8	22.24	AASDHPPT	protein metabolism;other metabolic processes	cytosol	other molecular function	2.74829e+08
Q92973	Transportin-1 OS=Homo sapiens OX=9606 GN=TNPO1 PE=1 SV=2	High	37.841	10	8	11	8	898	102.3	4.98	18.52	TNPO1	transport	cytosol;nucleus;other cell component	other molecular function	3645632033
Q12874	Splicing factor 3A subunit 3 OS=Homo sapiens OX=9606 GN=SF3A3 PE=1 SV=1	High	37.773	16	6	7	6	501	58.8	5.38	13.45	SF3A3	cell organization and biogenesis;RNA metabolism OR transcription;other metabolic processes	nucleus	other molecular function	128991980
Q9UBX3	Mitochondrial dicarboxylate carrier OS=Homo sapiens OX=9606 GN=SLC25A10 PE=1 SV=2	High	37.729	35	7	8	7	287	31.3	9.54	16.1	SLC25A10	other metabolic processes;transport	other membranes;mitochondrion;nucleus	transporter activity	59077035
P13010	X-ray repair cross-complementing protein 5 OS=Homo sapiens OX=9606 GN=XRCC5 PE=1 SV=3	High	37.565	11	8	11	8	732	82.7	5.81	24.31	XRCC5	cell cycle OR cell proliferation;cell organization and biogenesis;DNA metabolism;other metabolic processes;stress response;developmental processes;other biological processes	non-structural extracellular;plasma membrane;other membranes;cytosol;nucleus;other cell component	enzyme regulator activity;nucleic acid binding activity;other molecular function	122120380
Q16643	Drebrin OS=Homo sapiens OX=9606 GN=DBN1 PE=1 SV=4	High	37.393	14	6	8	6	649	71.4	4.45	17.66	DBN1	cell cycle OR cell proliferation;cell organization and biogenesis;developmental processes;other biological processes	plasma membrane;other membranes;cytosol;cytoskeleton;other cell component	cytoskeletal activity;other molecular function	171015879
O15020	Spectrin beta chain, non-erythrocytic 2 OS=Homo sapiens OX=9606 GN=SPTBN2 PE=1 SV=3	High	37.327	4	8	11	3	2390	271.2	6.11	20.96	SPTBN2	cell organization and biogenesis;transport;developmental processes;other biological processes	plasma membrane;other membranes;cytosol;cytoskeleton;other cell component	cytoskeletal activity;other molecular function	14155368
P61163	Alpha-centractin OS=Homo sapiens OX=9606 GN=ACTR1A PE=1 SV=1	High	37.301	29	6	7	6	376	42.6	6.64	14.98	ACTR1A	transport	cytosol;cytoskeleton;other cell component	other molecular function	109833041
Q9BW92	Threonine--tRNA ligase, mitochondrial OS=Homo sapiens OX=9606 GN=TARS2 PE=1 SV=1	High	37.239	14	8	10	8	718	81	7.3	16.32	TARS2	protein metabolism;RNA metabolism OR transcription;other metabolic processes	mitochondrion	other molecular function	88518018
P30153	Serine/threonine-protein phosphatase 2A 65 kDa regulatory subunit A alpha isoform OS=Homo sapiens OX=9606 GN=PPP2R1A PE=1 SV=4	High	37.189	17	7	7	7	589	65.3	5.11	15	PPP2R1A	cell cycle OR cell proliferation;cell organization and biogenesis;RNA metabolism OR transcription;other metabolic processes;signal transduction;other biological processes	plasma membrane;other membranes;cytosol;cytoskeleton;mitochondrion;nucleus;other cell component	enzyme regulator activity;other molecular function	123718657
P42285	Exosome RNA helicase MTR4 OS=Homo sapiens OX=9606 GN=MTREX PE=1 SV=3	High	37.17	10	7	8	7	1042	117.7	6.52	15.41	MTREX	RNA metabolism OR transcription;other metabolic processes;stress response	nucleus	other molecular function	98227754
Q9UJS0	Electrogenic aspartate/glutamate antiporter SLC25A13, mitochondrial OS=Homo sapiens OX=9606 GN=SLC25A13 PE=1 SV=2	High	37.158	16	9	13	9	675	74.1	8.62	25.42	SLC25A13	other metabolic processes;transport;other biological processes	plasma membrane;other membranes;mitochondrion	transporter activity;other molecular function	211440623
Q10570	Cleavage and polyadenylation specificity factor subunit 1 OS=Homo sapiens OX=9606 GN=CPSF1 PE=1 SV=2	High	37.131	7	8	9	8	1443	160.8	6.4	19.39	CPSF1	RNA metabolism OR transcription;other metabolic processes	nucleus	nucleic acid binding activity;other molecular function	112553361
Q15654	Thyroid receptor-interacting protein 6 OS=Homo sapiens OX=9606 GN=TRIP6 PE=1 SV=3	High	37.084	13	4	7	4	476	50.3	7.37	26.22	TRIP6	cell adhesion;cell organization and biogenesis;developmental processes;signal transduction;other biological processes	plasma membrane;other membranes;cytosol;cytoskeleton;nucleus;other cell component	signal transduction activity or receptor binding;other molecular function	222214798
P18031	Tyrosine-protein phosphatase non-receptor type 1 OS=Homo sapiens OX=9606 GN=PTPN1 PE=1 SV=1	High	36.825	24	7	7	7	435	49.9	6.27	10.26	PTPN1	cell organization and biogenesis;protein metabolism;other metabolic processes;stress response;signal transduction;other biological processes	other membranes;cytosol;mitochondrion;ER/Golgi;other cytoplasmic organelle;other cell component	signal transduction activity or receptor binding;other molecular function	117573548
Q15181	Inorganic pyrophosphatase OS=Homo sapiens OX=9606 GN=PPA1 PE=1 SV=2	High	36.76	26	7	11	6	289	32.6	5.86	18.69	PPA1	other metabolic processes	cytosol;other cell component	other molecular function	471097444
P24941	Cyclin-dependent kinase 2 OS=Homo sapiens OX=9606 GN=CDK2 PE=1 SV=2	High	36.722	34	8	8	7	298	33.9	8.68	13.8	CDK2	cell cycle OR cell proliferation;cell organization and biogenesis;protein metabolism;DNA metabolism;RNA metabolism OR transcription;other metabolic processes;stress response;transport;signal transduction;other biological processes	cytosol;cytoskeleton;nucleus;other cytoplasmic organelle;other cell component	kinase activity;other molecular function	1.09736e+08
P42677	Small ribosomal subunit protein eS27 OS=Homo sapiens OX=9606 GN=RPS27 PE=1 SV=3	High	36.717	40	5	12	5	84	9.5	9.45	31.24	RPS27	cell organization and biogenesis;protein metabolism;RNA metabolism OR transcription;other metabolic processes;other biological processes	cytosol;translational apparatus;nucleus;other cell component	nucleic acid binding activity;other molecular function	1946737708
Q9P0L0	Vesicle-associated membrane protein-associated protein A OS=Homo sapiens OX=9606 GN=VAPA PE=1 SV=3	High	36.679	33	6	10	5	249	27.9	8.62	17.94	VAPA	cell organization and biogenesis;other metabolic processes;transport;developmental processes;other biological processes	plasma membrane;other membranes;cytosol;cytoskeleton;ER/Golgi;nucleus;other cytoplasmic organelle;other cell component	cytoskeletal activity;other molecular function	1.41997e+08
Q9P2R3	Rabankyrin-5 OS=Homo sapiens OX=9606 GN=ANKFY1 PE=1 SV=2	High	36.554	10	9	9	9	1169	128.3	6.1	13.11	ANKFY1	cell organization and biogenesis;transport;other biological processes	other membranes;cytosol;other cytoplasmic organelle;other cell component	other molecular function	168409309
O75367	Core histone macro-H2A.1 OS=Homo sapiens OX=9606 GN=MACROH2A1 PE=1 SV=5	High	36.456	31	8	10	7	369	39.2	9.83	16.19	MACROH2A1	cell organization and biogenesis;DNA metabolism;RNA metabolism OR transcription;other metabolic processes;stress response;other biological processes	nucleus;other cell component	enzyme regulator activity;nucleic acid binding activity;other molecular function	2732563256
Q01780	Exosome complex component 10 OS=Homo sapiens OX=9606 GN=EXOSC10 PE=1 SV=2	High	36.332	10	7	9	7	885	100.8	8.46	18.5	EXOSC10	DNA metabolism;RNA metabolism OR transcription;other metabolic processes;stress response;other biological processes	cytosol;nucleus;other cytoplasmic organelle;other cell component	nucleic acid binding activity;other molecular function	150920496
Q9BY77	Polymerase delta-interacting protein 3 OS=Homo sapiens OX=9606 GN=POLDIP3 PE=1 SV=2	High	36.121	23	8	9	8	421	46.1	9.99	15.29	POLDIP3	other metabolic processes;transport;other biological processes	cytosol;nucleus;other cell component	nucleic acid binding activity;other molecular function	340233760
P56270	Myc-associated zinc finger protein OS=Homo sapiens OX=9606 GN=MAZ PE=1 SV=1	High	36.095	9	3	6	3	477	48.6	8.95	13.63	MAZ	RNA metabolism OR transcription;other metabolic processes;other biological processes	nucleus	nucleic acid binding activity;other molecular function	186415748
Q86UE4	Protein LYRIC OS=Homo sapiens OX=9606 GN=MTDH PE=1 SV=2	High	36.054	17	7	12	7	582	63.8	9.32	24.14	MTDH	signal transduction;other biological processes	plasma membrane;other membranes;ER/Golgi;nucleus;other cell component	nucleic acid binding activity;other molecular function	140618448
Q9H223	EH domain-containing protein 4 OS=Homo sapiens OX=9606 GN=EHD4 PE=1 SV=1	High	35.938	17	9	10	6	541	61.1	6.76	17.9	EHD4	cell organization and biogenesis;transport;developmental processes;other biological processes	plasma membrane;other membranes;ER/Golgi;nucleus;other cytoplasmic organelle;other cell component	nucleic acid binding activity;other molecular function	242717001
Q9UEG4	Zinc finger protein 629 OS=Homo sapiens OX=9606 GN=ZNF629 PE=1 SV=2	High	35.908	10	7	9	7	869	96.6	7.93	7.94	ZNF629	other biological processes	nucleus	nucleic acid binding activity;other molecular function	62810314
P62495	Eukaryotic peptide chain release factor subunit 1 OS=Homo sapiens OX=9606 GN=ETF1 PE=1 SV=3	High	35.832	20	8	10	8	437	49	5.71	19.83	ETF1	cell organization and biogenesis;protein metabolism;RNA metabolism OR transcription;other metabolic processes;other biological processes	cytosol;translational apparatus;other cell component	translation activity;nucleic acid binding activity;other molecular function	413467208
Q9NW64	Pre-mRNA-splicing factor RBM22 OS=Homo sapiens OX=9606 GN=RBM22 PE=1 SV=1	High	35.778	14	6	9	6	420	46.9	8.54	21.98	RBM22	RNA metabolism OR transcription;other metabolic processes;other biological processes	nucleus;other cell component	nucleic acid binding activity;other molecular function	422751468
P08708	Small ribosomal subunit protein eS17 OS=Homo sapiens OX=9606 GN=RPS17 PE=1 SV=2	High	35.628	49	4	10	4	135	15.5	9.85	25.32	RPS17	protein metabolism;RNA metabolism OR transcription;other metabolic processes;other biological processes	cytosol;translational apparatus;nucleus;other cell component	other molecular function	1323876032
Q15120	[Pyruvate dehydrogenase (acetyl-transferring)] kinase isozyme 3, mitochondrial OS=Homo sapiens OX=9606 GN=PDK3 PE=1 SV=1	High	35.434	27	8	11	8	406	46.9	8.37	22.06	PDK3	protein metabolism;other metabolic processes;stress response;signal transduction;other biological processes	mitochondrion;nucleus	kinase activity;other molecular function	288757386
P08621	U1 small nuclear ribonucleoprotein 70 kDa OS=Homo sapiens OX=9606 GN=SNRNP70 PE=1 SV=2	High	35.38	12	7	10	7	437	51.5	9.94	17.61	SNRNP70	RNA metabolism OR transcription;other metabolic processes;other biological processes	nucleus	nucleic acid binding activity;other molecular function	326708969
P52907	F-actin-capping protein subunit alpha-1 OS=Homo sapiens OX=9606 GN=CAPZA1 PE=1 SV=3	High	35.291	27	5	6	5	286	32.9	5.69	12.74	CAPZA1	cell organization and biogenesis	non-structural extracellular;cytosol;cytoskeleton;other cell component	cytoskeletal activity	228975714
P55084	Trifunctional enzyme subunit beta, mitochondrial OS=Homo sapiens OX=9606 GN=HADHB PE=1 SV=3	High	35.277	21	10	13	10	474	51.3	9.41	21.9	HADHB	other metabolic processes;other biological processes	other membranes;mitochondrion;ER/Golgi;nucleus	nucleic acid binding activity;other molecular function	419389062
O75400	Pre-mRNA-processing factor 40 homolog A OS=Homo sapiens OX=9606 GN=PRPF40A PE=1 SV=2	High	35.224	9	8	8	8	957	108.7	7.56	9.44	PRPF40A	cell organization and biogenesis;RNA metabolism OR transcription;other metabolic processes;other biological processes	nucleus		215639299
Q92597	Protein NDRG1 OS=Homo sapiens OX=9606 GN=NDRG1 PE=1 SV=1	High	35.192	21	5	5	5	394	42.8	5.82	15.92	NDRG1	cell organization and biogenesis;stress response;developmental processes;signal transduction;other biological processes	plasma membrane;other membranes;cytosol;cytoskeleton;nucleus;other cytoplasmic organelle;other cell component	cytoskeletal activity;other molecular function	115132499
O00505	Importin subunit alpha-4 OS=Homo sapiens OX=9606 GN=KPNA3 PE=1 SV=2	High	35.149	12	5	8	3	521	57.8	4.94	12.16	KPNA3	cell organization and biogenesis;transport;other biological processes	cytosol;nucleus;other cell component	other molecular function	275834722
Q9NW13	RNA-binding protein 28 OS=Homo sapiens OX=9606 GN=RBM28 PE=1 SV=3	High	35.055	12	8	12	8	759	85.7	9.22	24.12	RBM28	RNA metabolism OR transcription;other metabolic processes	nucleus		195103940
O75821	Eukaryotic translation initiation factor 3 subunit G OS=Homo sapiens OX=9606 GN=EIF3G PE=1 SV=2	High	34.983	16	5	7	5	320	35.6	6.13	16.62	EIF3G	cell organization and biogenesis;protein metabolism;other metabolic processes;other biological processes	cytosol;translational apparatus;other cell component	nucleic acid binding activity;other molecular function	225135271
P12277	Creatine kinase B-type OS=Homo sapiens OX=9606 GN=CKB PE=1 SV=1	High	34.979	21	6	9	6	381	42.6	5.59	25.08	CKB	other metabolic processes	non-structural extracellular;plasma membrane;other membranes;cytosol;mitochondrion	kinase activity;other molecular function	491969476
P37802	Transgelin-2 OS=Homo sapiens OX=9606 GN=TAGLN2 PE=1 SV=3	High	34.843	47	8	12	8	199	22.4	8.25	19.63	TAGLN2	cell organization and biogenesis;other biological processes	non-structural extracellular;cytosol;cytoskeleton	cytoskeletal activity	667580961
P19525	Interferon-induced, double-stranded RNA-activated protein kinase OS=Homo sapiens OX=9606 GN=EIF2AK2 PE=1 SV=2	High	34.796	16	8	9	8	551	62.1	8.4	16.68	EIF2AK2	protein metabolism;other metabolic processes;stress response;signal transduction;other biological processes	cytosol;translational apparatus;nucleus;other cell component	enzyme regulator activity;nucleic acid binding activity;kinase activity;other molecular function	95737064
P51151	Ras-related protein Rab-9A OS=Homo sapiens OX=9606 GN=RAB9A PE=1 SV=1	High	34.695	27	4	9	4	201	22.8	5.47	29.1	RAB9A	transport;signal transduction;other biological processes	plasma membrane;other membranes;cytosol;ER/Golgi;other cytoplasmic organelle;other cell component	other molecular function	424625148
Q9BTC0	Death-inducer obliterator 1 OS=Homo sapiens OX=9606 GN=DIDO1 PE=1 SV=5	High	34.581	5	9	9	9	2240	243.7	7.88	11.67	DIDO1	RNA metabolism OR transcription;other metabolic processes;signal transduction;other biological processes	cytoskeleton;nucleus;other cell component	other molecular function	9.32311e+08
Q07021	Complement component 1 Q subcomponent-binding protein, mitochondrial OS=Homo sapiens OX=9606 GN=C1QBP PE=1 SV=1	High	34.452	17	4	7	4	282	31.3	4.84	22.21	C1QBP	cell organization and biogenesis;RNA metabolism OR transcription;other metabolic processes;stress response;signal transduction;other biological processes	non-structural extracellular;plasma membrane;other membranes;cytosol;mitochondrion;nucleus;other cell component	signal transduction activity or receptor binding;enzyme regulator activity;translation activity;nucleic acid binding activity;other molecular function	333754380
O43395	U4/U6 small nuclear ribonucleoprotein Prp3 OS=Homo sapiens OX=9606 GN=PRPF3 PE=1 SV=2	High	34.396	11	7	8	7	683	77.5	9.5	12.21	PRPF3	cell organization and biogenesis;RNA metabolism OR transcription;other metabolic processes	cytosol;nucleus	other molecular function	202641732
Q9UHD1	Cysteine and histidine-rich domain-containing protein 1 OS=Homo sapiens OX=9606 GN=CHORDC1 PE=1 SV=2	High	34.362	27	5	8	5	332	37.5	7.87	14.47	CHORDC1	cell cycle OR cell proliferation;cell organization and biogenesis;other biological processes		other molecular function	110841226
Q9H4M9	EH domain-containing protein 1 OS=Homo sapiens OX=9606 GN=EHD1 PE=1 SV=2	High	34.3	24	9	10	6	534	60.6	6.83	11.62	EHD1	cell organization and biogenesis;transport;developmental processes;other biological processes	plasma membrane;other membranes;other cytoplasmic organelle;other cell component	other molecular function	117246276
Q86U42	Polyadenylate-binding protein 2 OS=Homo sapiens OX=9606 GN=PABPN1 PE=1 SV=3	High	34.288	27	6	8	6	306	32.7	5.06	19.28	PABPN1	RNA metabolism OR transcription;other metabolic processes;transport;signal transduction;other biological processes	nucleus;other cell component	nucleic acid binding activity;other molecular function	284776362
P40937	Replication factor C subunit 5 OS=Homo sapiens OX=9606 GN=RFC5 PE=1 SV=1	High	34.18	26	7	8	7	340	38.5	7.2	18.03	RFC5	DNA metabolism;other metabolic processes;stress response;other biological processes	nucleus;other cell component	nucleic acid binding activity;other molecular function	125149374
P50570	Dynamin-2 OS=Homo sapiens OX=9606 GN=DNM2 PE=1 SV=2	High	34.089	10	9	11	9	870	98	7.44	17.85	DNM2	cell cycle OR cell proliferation;cell organization and biogenesis;other metabolic processes;transport;developmental processes;signal transduction;other biological processes	plasma membrane;other membranes;cytosol;cytoskeleton;ER/Golgi;other cytoplasmic organelle;other cell component	cytoskeletal activity;other molecular function	136009586
O00429	Dynamin-1-like protein OS=Homo sapiens OX=9606 GN=DNM1L PE=1 SV=2	High	34.089	13	6	6	6	736	81.8	6.81	15.95	DNM1L	cell organization and biogenesis;transport;other biological processes	other membranes;cytosol;cytoskeleton;mitochondrion;ER/Golgi;other cytoplasmic organelle;other cell component	enzyme regulator activity;cytoskeletal activity;other molecular function	94700532
Q9Y399	Small ribosomal subunit protein uS2m OS=Homo sapiens OX=9606 GN=MRPS2 PE=1 SV=1	High	34.041	30	9	13	9	296	33.2	9.26	16.03	MRPS2	cell organization and biogenesis;protein metabolism;other metabolic processes	other membranes;mitochondrion;translational apparatus	other molecular function	404080688
Q15417	Calponin-3 OS=Homo sapiens OX=9606 GN=CNN3 PE=1 SV=1	High	33.916	26	6	7	5	329	36.4	6.05	11.5	CNN3	cell organization and biogenesis;other biological processes	cytosol;cytoskeleton	cytoskeletal activity;other molecular function	251851613
Q9Y580	RNA-binding protein 7 OS=Homo sapiens OX=9606 GN=RBM7 PE=1 SV=1	High	33.872	23	5	6	5	266	30.5	9.57	17.5	RBM7	cell cycle OR cell proliferation;RNA metabolism OR transcription;other metabolic processes;other biological processes	nucleus	nucleic acid binding activity;other molecular function	162691350
P02768	Albumin OS=Homo sapiens OX=9606 GN=ALB PE=1 SV=2	High	33.864	12	7	14	7	609	69.3	6.28	21.36	ALB	stress response;other biological processes	non-structural extracellular;ER/Golgi;other cell component	nucleic acid binding activity;other molecular function	4103298142
Q9Y5L0	Transportin-3 OS=Homo sapiens OX=9606 GN=TNPO3 PE=1 SV=3	High	33.778	9	7	9	7	923	104.1	5.57	14.48	TNPO3	transport	other membranes;cytosol;nucleus;other cell component	other molecular function	187187706
P35251	Replication factor C subunit 1 OS=Homo sapiens OX=9606 GN=RFC1 PE=1 SV=4	High	33.772	8	8	8	8	1148	128.2	9.36	12.25	RFC1	cell organization and biogenesis;DNA metabolism;other metabolic processes;stress response;other biological processes	nucleus;other cell component	enzyme regulator activity;nucleic acid binding activity;other molecular function	255645040
P62937	Peptidyl-prolyl cis-trans isomerase A OS=Homo sapiens OX=9606 GN=PPIA PE=1 SV=2	High	33.69	33	7	10	7	165	18	7.81	15.45	PPIA	cell adhesion;cell organization and biogenesis;protein metabolism;other metabolic processes;stress response;developmental processes;other biological processes	non-structural extracellular;nucleus;other cell component	signal transduction activity or receptor binding;other molecular function	476393152
P30519	Heme oxygenase 2 OS=Homo sapiens OX=9606 GN=HMOX2 PE=1 SV=2	High	33.663	24	5	6	5	316	36	5.41	13.08	HMOX2	other metabolic processes;stress response	plasma membrane;other membranes;ER/Golgi	other molecular function	194487662
Q9NTJ3	Structural maintenance of chromosomes protein 4 OS=Homo sapiens OX=9606 GN=SMC4 PE=1 SV=2	High	33.535	6	7	8	7	1288	147.1	6.79	6.69	SMC4	cell cycle OR cell proliferation;cell organization and biogenesis;other biological processes	cytosol;nucleus;other cell component	nucleic acid binding activity;other molecular function	54997416
P02753	Retinol-binding protein 4 OS=Homo sapiens OX=9606 GN=RBP4 PE=1 SV=3	High	33.466	14	2	51	2	201	23	6.07	188.42	RBP4	other metabolic processes;transport;developmental processes;signal transduction;other biological processes	non-structural extracellular;other cell component	transporter activity;other molecular function	1173485621
P12004	Proliferating cell nuclear antigen OS=Homo sapiens OX=9606 GN=PCNA PE=1 SV=1	High	33.462	40	7	9	7	261	28.8	4.69	17.9	PCNA	cell cycle OR cell proliferation;cell organization and biogenesis;DNA metabolism;other metabolic processes;stress response;developmental processes;other biological processes	cytoskeleton;nucleus;other cell component	signal transduction activity or receptor binding;enzyme regulator activity;nucleic acid binding activity;other molecular function	388496668
Q15084	Protein disulfide-isomerase A6 OS=Homo sapiens OX=9606 GN=PDIA6 PE=1 SV=1	High	33.445	19	7	9	7	440	48.1	5.08	21.73	PDIA6	protein metabolism;other metabolic processes;stress response	non-structural extracellular;plasma membrane;other membranes;cytoskeleton;ER/Golgi;other cell component	other molecular function	451081624
Q13505	Metaxin-1 OS=Homo sapiens OX=9606 GN=MTX1 PE=1 SV=3	High	33.444	13	5	7	5	466	51.4	9.79	14.55	MTX1	cell organization and biogenesis;transport	other membranes;mitochondrion;other cell component		133834226
Q86TB9	Protein PAT1 homolog 1 OS=Homo sapiens OX=9606 GN=PATL1 PE=1 SV=2	High	33.441	11	6	9	6	770	86.8	6.67	16.7	PATL1	cell organization and biogenesis;RNA metabolism OR transcription;other metabolic processes	cytosol;nucleus;other cell component	nucleic acid binding activity	85308468
Q9H7E2	Tudor domain-containing protein 3 OS=Homo sapiens OX=9606 GN=TDRD3 PE=1 SV=1	High	33.407	15	7	7	7	651	73.1	9.23	11.24	TDRD3	cell organization and biogenesis;DNA metabolism;other metabolic processes;other biological processes	cytosol;ER/Golgi;nucleus;other cell component	other molecular function	118378489
Q99714	3-hydroxyacyl-CoA dehydrogenase type-2 OS=Homo sapiens OX=9606 GN=HSD17B10 PE=1 SV=3	High	33.396	37	6	7	6	261	26.9	7.78	20.63	HSD17B10	cell organization and biogenesis;RNA metabolism OR transcription;other metabolic processes	plasma membrane;other membranes;mitochondrion;other cell component	nucleic acid binding activity;other molecular function	141940391
Q96DV4	Large ribosomal subunit protein mL38 OS=Homo sapiens OX=9606 GN=MRPL38 PE=1 SV=2	High	33.27	24	7	10	7	380	44.6	7.53	19.43	MRPL38	protein metabolism;other metabolic processes	other membranes;cytosol;mitochondrion;translational apparatus		334533640
Q96AG4	Leucine-rich repeat-containing protein 59 OS=Homo sapiens OX=9606 GN=LRRC59 PE=1 SV=1	High	33.199	22	6	10	6	307	34.9	9.57	21.56	LRRC59	signal transduction	other membranes;mitochondrion;ER/Golgi;nucleus;other cell component		297199172
Q9P0U4	CXXC-type zinc finger protein 1 OS=Homo sapiens OX=9606 GN=CXXC1 PE=1 SV=2	High	33.183	11	5	9	5	656	75.7	8.24	22.34	CXXC1	cell organization and biogenesis;other biological processes	cytosol;nucleus	nucleic acid binding activity;other molecular function	208233450
Q8WVV9	Heterogeneous nuclear ribonucleoprotein L-like OS=Homo sapiens OX=9606 GN=HNRNPLL PE=1 SV=1	High	32.824	11	5	5	5	542	60	7.72	7.46	HNRNPLL	RNA metabolism OR transcription;other metabolic processes;other biological processes	nucleus;other cell component	nucleic acid binding activity	60156235
Q9UNQ2	Dimethyladenosine transferase OS=Homo sapiens OX=9606 GN=DIMT1 PE=1 SV=1	High	32.806	27	6	7	6	313	35.2	9.99	17.4	DIMT1	RNA metabolism OR transcription;other metabolic processes;other biological processes	cytosol;nucleus;other cell component	other molecular function	51011218
Q9UKD2	mRNA turnover protein 4 homolog OS=Homo sapiens OX=9606 GN=MRTO4 PE=1 SV=2	High	32.785	34	9	11	9	239	27.5	8.29	19.03	MRTO4	cell organization and biogenesis;RNA metabolism OR transcription;other metabolic processes;other biological processes	nucleus;other cell component		506866911
P52789	Hexokinase-2 OS=Homo sapiens OX=9606 GN=HK2 PE=1 SV=2	High	32.712	7	6	10	5	917	102.3	6.05	9.57	HK2	cell organization and biogenesis;other metabolic processes;stress response;transport;other biological processes	other membranes;cytosol;cytoskeleton;mitochondrion;ER/Golgi;other cell component	kinase activity;other molecular function	140357718
P56545	C-terminal-binding protein 2 OS=Homo sapiens OX=9606 GN=CTBP2 PE=1 SV=1	High	32.697	17	6	8	5	445	48.9	6.95	20.63	CTBP2	other biological processes	nucleus;other cell component	other molecular function	160687028
O75475	PC4 and SFRS1-interacting protein OS=Homo sapiens OX=9606 GN=PSIP1 PE=1 SV=1	High	32.649	15	7	9	7	530	60.1	9.13	20.18	PSIP1	cell organization and biogenesis;RNA metabolism OR transcription;other metabolic processes;stress response;other biological processes	cytosol;nucleus;other cell component	nucleic acid binding activity;other molecular function	233261588
P23588	Eukaryotic translation initiation factor 4B OS=Homo sapiens OX=9606 GN=EIF4B PE=1 SV=2	High	32.618	15	7	11	7	611	69.1	5.73	14.87	EIF4B	cell organization and biogenesis;protein metabolism;other metabolic processes;other biological processes	cytosol;translational apparatus	translation activity;nucleic acid binding activity;other molecular function	2.71239e+08
P61020	Ras-related protein Rab-5B OS=Homo sapiens OX=9606 GN=RAB5B PE=1 SV=1	High	32.511	33	6	8	3	215	23.7	8.13	17.82	RAB5B	cell organization and biogenesis;transport;other biological processes	non-structural extracellular;plasma membrane;other membranes;ER/Golgi;other cytoplasmic organelle;other cell component	other molecular function	47772566
P20340	Ras-related protein Rab-6A OS=Homo sapiens OX=9606 GN=RAB6A PE=1 SV=3	High	32.474	45	9	16	8	208	23.6	5.54	31.8	RAB6A	cell organization and biogenesis;protein metabolism;other metabolic processes;transport;developmental processes;other biological processes	plasma membrane;other membranes;cytosol;cytoskeleton;ER/Golgi;nucleus;other cell component	cytoskeletal activity;other molecular function	487536122
O14874	Branched-chain alpha-ketoacid dehydrogenase kinase OS=Homo sapiens OX=9606 GN=BCKDK PE=1 SV=2	High	32.363	21	5	6	5	412	46.3	8.82	11.72	BCKDK	other metabolic processes;other biological processes	mitochondrion;other cell component	kinase activity;other molecular function	3.25233e+09
Q14315	Filamin-C OS=Homo sapiens OX=9606 GN=FLNC PE=1 SV=3	High	32.3	3	5	6	1	2725	290.8	5.97	13.36	FLNC	cell organization and biogenesis	plasma membrane;other membranes;cytosol;cytoskeleton;other cell component	cytoskeletal activity;other molecular function
P17858	ATP-dependent 6-phosphofructokinase, liver type OS=Homo sapiens OX=9606 GN=PFKL PE=1 SV=6	High	32.196	10	7	9	5	780	85	7.5	14.16	PFKL	other metabolic processes;other biological processes	non-structural extracellular;cytosol;other cell component	kinase activity;other molecular function	106663318
P61964	WD repeat-containing protein 5 OS=Homo sapiens OX=9606 GN=WDR5 PE=1 SV=1	High	32.172	23	5	6	5	334	36.6	8.27	11.13	WDR5	cell organization and biogenesis;RNA metabolism OR transcription;other metabolic processes;developmental processes;other biological processes	cytoskeleton;nucleus;other cell component	other molecular function	79798132
Q5HYJ3	Protein FAM76B OS=Homo sapiens OX=9606 GN=FAM76B PE=1 SV=3	High	32.169	22	6	7	6	339	38.7	9.25	12.9	FAM76B	other biological processes	nucleus	nucleic acid binding activity	2.04774e+08
Q06210	Glutamine--fructose-6-phosphate aminotransferase [isomerizing] 1 OS=Homo sapiens OX=9606 GN=GFPT1 PE=1 SV=3	High	32.167	13	7	8	7	699	78.8	7.11	16.28	GFPT1	protein metabolism;other metabolic processes;other biological processes	cytosol	other molecular function	50142160
P62424	Large ribosomal subunit protein eL8 OS=Homo sapiens OX=9606 GN=RPL7A PE=1 SV=2	High	31.954	24	6	12	6	266	30	10.61	27.28	RPL7A	protein metabolism;RNA metabolism OR transcription;other metabolic processes	other membranes;cytosol;translational apparatus;nucleus;other cell component	other molecular function	556975262
Q9UI10	Translation initiation factor eIF2B subunit delta OS=Homo sapiens OX=9606 GN=EIF2B4 PE=1 SV=2	High	31.879	15	5	5	5	523	57.5	9.38	16.4	EIF2B4	protein metabolism;other metabolic processes;stress response;developmental processes;signal transduction;other biological processes	cytosol;translational apparatus;other cell component	enzyme regulator activity;other molecular function
Q96FJ2	Dynein light chain 2, cytoplasmic OS=Homo sapiens OX=9606 GN=DYNLL2 PE=1 SV=1	High	31.821	57	4	7	2	89	10.3	7.37	12.66	DYNLL2	other biological processes	plasma membrane;other membranes;cytosol;cytoskeleton;other cell component	other molecular function	254686512
Q96EY7	Small ribosomal subunit protein mS39 OS=Homo sapiens OX=9606 GN=PTCD3 PE=1 SV=3	High	31.762	12	7	8	7	689	78.5	6.42	14.62	PTCD3	protein metabolism;other metabolic processes;other biological processes	plasma membrane;other membranes;cytosol;mitochondrion;translational apparatus;nucleus	translation activity;nucleic acid binding activity	202326052
O00422	Histone deacetylase complex subunit SAP18 OS=Homo sapiens OX=9606 GN=SAP18 PE=1 SV=1	High	31.719	37	5	7	5	153	17.6	9.35	14.92	SAP18	RNA metabolism OR transcription;other metabolic processes;other biological processes	cytosol;nucleus;other cell component	other molecular function	199783054
P84095	Rho-related GTP-binding protein RhoG OS=Homo sapiens OX=9606 GN=RHOG PE=1 SV=1	High	31.653	34	5	8	5	191	21.3	8.12	8.68	RHOG	cell organization and biogenesis;signal transduction;other biological processes	plasma membrane;other membranes;cytosol;cytoskeleton;ER/Golgi;other cell component	other molecular function	97929423
P51116	RNA-binding protein FXR2 OS=Homo sapiens OX=9606 GN=FXR2 PE=1 SV=2	High	31.602	10	5	9	2	673	74.2	6.23	20.21	FXR2	transport;developmental processes;other biological processes	cytosol;nucleus;other cell component	nucleic acid binding activity;other molecular function
Q02040	A-kinase anchor protein 17A OS=Homo sapiens OX=9606 GN=AKAP17A PE=1 SV=2	High	31.564	15	9	11	9	695	80.7	9.73	15.84	AKAP17A	RNA metabolism OR transcription;other metabolic processes;signal transduction;other biological processes	cytosol;nucleus	other molecular function	612934772
Q16513	Serine/threonine-protein kinase N2 OS=Homo sapiens OX=9606 GN=PKN2 PE=1 SV=1	High	31.506	11	7	11	7	984	112	6.3	14.06	PKN2	cell adhesion;cell organization and biogenesis;protein metabolism;other metabolic processes;stress response;signal transduction;other biological processes	plasma membrane;other membranes;cytosol;cytoskeleton;nucleus;other cell component	kinase activity;other molecular function	94004662
Q14683	Structural maintenance of chromosomes protein 1A OS=Homo sapiens OX=9606 GN=SMC1A PE=1 SV=2	High	31.496	7	8	9	8	1233	143.1	7.64	15.57	SMC1A	cell cycle OR cell proliferation;cell organization and biogenesis;DNA metabolism;other metabolic processes;stress response;other biological processes	cytosol;cytoskeleton;nucleus;other cell component	nucleic acid binding activity;other molecular function	123951876
P63167	Dynein light chain 1, cytoplasmic OS=Homo sapiens OX=9606 GN=DYNLL1 PE=1 SV=1	High	31.452	49	3	5	1	89	10.4	7.4	13.62	DYNLL1	cell organization and biogenesis;stress response;transport;other biological processes	plasma membrane;other membranes;cytosol;cytoskeleton;mitochondrion;nucleus;other cell component	enzyme regulator activity;other molecular function	30472860
Q9H0S4	Probable ATP-dependent RNA helicase DDX47 OS=Homo sapiens OX=9606 GN=DDX47 PE=1 SV=1	High	31.426	24	8	10	8	455	50.6	9.1	16.06	DDX47	RNA metabolism OR transcription;other metabolic processes;signal transduction	nucleus	other molecular function	175099674
Q8N9T8	Protein KRI1 homolog OS=Homo sapiens OX=9606 GN=KRI1 PE=1 SV=3	High	31.389	8	4	5	4	703	82.5	5.14	12.62	KRI1	RNA metabolism OR transcription;other metabolic processes	nucleus;other cell component		5.12529e+07
P51610	Host cell factor 1 OS=Homo sapiens OX=9606 GN=HCFC1 PE=1 SV=2	High	31.227	4	6	8	6	2035	208.6	7.46	16.79	HCFC1	cell organization and biogenesis;developmental processes;other biological processes	nucleus;other cell component	nucleic acid binding activity;other molecular function	9.47812e+07
P15170	Eukaryotic peptide chain release factor GTP-binding subunit ERF3A OS=Homo sapiens OX=9606 GN=GSPT1 PE=1 SV=1	High	31.125	16	8	13	8	499	55.7	5.62	25.57	GSPT1	cell cycle OR cell proliferation;cell organization and biogenesis;protein metabolism;RNA metabolism OR transcription;other metabolic processes;other biological processes	cytosol;translational apparatus;other cell component	other molecular function	852749892
Q9UM54	Unconventional myosin-VI OS=Homo sapiens OX=9606 GN=MYO6 PE=1 SV=4	High	31.097	6	5	7	5	1294	149.6	8.53	16.25	MYO6	cell organization and biogenesis;stress response;transport;developmental processes;signal transduction;other biological processes	plasma membrane;other membranes;cytosol;cytoskeleton;ER/Golgi;nucleus;other cytoplasmic organelle;other cell component	cytoskeletal activity;other molecular function	11843867
P62906	Large ribosomal subunit protein uL1 OS=Homo sapiens OX=9606 GN=RPL10A PE=1 SV=2	High	31.044	26	5	9	5	217	24.8	9.94	11.51	RPL10A	protein metabolism;other metabolic processes;other biological processes	cytosol;translational apparatus;other cell component	other molecular function	246090102
Q8WWK9	Cytoskeleton-associated protein 2 OS=Homo sapiens OX=9606 GN=CKAP2 PE=1 SV=1	High	31.007	10	5	8	5	683	76.9	9.41	10.61	CKAP2	cell cycle OR cell proliferation;other biological processes	cytoskeleton;nucleus;other cell component		139991342
P51148	Ras-related protein Rab-5C OS=Homo sapiens OX=9606 GN=RAB5C PE=1 SV=2	High	30.996	33	6	8	3	216	23.5	8.41	21.45	RAB5C	cell organization and biogenesis;transport;other biological processes	plasma membrane;other membranes;other cytoplasmic organelle;other cell component	other molecular function	898322360
Q9NRG9	Aladin OS=Homo sapiens OX=9606 GN=AAAS PE=1 SV=1	High	30.946	16	6	8	6	546	59.5	7.5	15.74	AAAS	cell cycle OR cell proliferation;cell organization and biogenesis;other metabolic processes;stress response;transport;other biological processes	other membranes;cytosol;cytoskeleton;nucleus		140570276
Q13330	Metastasis-associated protein MTA1 OS=Homo sapiens OX=9606 GN=MTA1 PE=1 SV=2	High	30.858	11	6	8	6	715	80.7	9.26	15.83	MTA1	cell organization and biogenesis;protein metabolism;DNA metabolism;other metabolic processes;stress response;signal transduction;other biological processes	cytosol;cytoskeleton;nucleus;other cell component	nucleic acid binding activity;other molecular function	112785282
Q99848	Probable rRNA-processing protein EBP2 OS=Homo sapiens OX=9606 GN=EBNA1BP2 PE=1 SV=2	High	30.795	22	5	8	5	306	34.8	10.1	16.4	EBNA1BP2	RNA metabolism OR transcription;other metabolic processes;other biological processes	nucleus;other cell component		354878612
Q99615	DnaJ homolog subfamily C member 7 OS=Homo sapiens OX=9606 GN=DNAJC7 PE=1 SV=2	High	30.774	16	8	10	8	494	56.4	6.96	16.18	DNAJC7	protein metabolism;other metabolic processes;other biological processes	cytosol;cytoskeleton;nucleus;other cell component	other molecular function	175846326
P22314	Ubiquitin-like modifier-activating enzyme 1 OS=Homo sapiens OX=9606 GN=UBA1 PE=1 SV=3	High	30.769	8	6	8	6	1058	117.8	5.76	13.86	UBA1	protein metabolism;other metabolic processes;stress response	cytosol;mitochondrion;nucleus;other cell component	other molecular function	65258820
Q04917	14-3-3 protein eta OS=Homo sapiens OX=9606 GN=YWHAH PE=1 SV=4	High	30.754	28	7	12	4	246	28.2	4.84	20.63	YWHAH	other metabolic processes;transport;signal transduction;other biological processes	plasma membrane;other membranes;cytosol;mitochondrion;other cell component	signal transduction activity or receptor binding;cytoskeletal activity;other molecular function	132508600
P62995	Transformer-2 protein homolog beta OS=Homo sapiens OX=9606 GN=TRA2B PE=1 SV=1	High	30.751	20	5	9	5	288	33.6	11.25	19.34	TRA2B	RNA metabolism OR transcription;other metabolic processes;developmental processes;other biological processes	other membranes;nucleus;other cell component	nucleic acid binding activity;other molecular function	583914396
Q14739	Delta(14)-sterol reductase LBR OS=Homo sapiens OX=9606 GN=LBR PE=1 SV=2	High	30.678	10	6	13	6	615	70.7	9.36	23.94	LBR	cell organization and biogenesis;other metabolic processes;other biological processes	other membranes;ER/Golgi;nucleus;other cell component	nucleic acid binding activity;other molecular function	299399054
O95347	Structural maintenance of chromosomes protein 2 OS=Homo sapiens OX=9606 GN=SMC2 PE=1 SV=2	High	30.674	8	8	9	8	1197	135.6	8.43	17.57	SMC2	cell cycle OR cell proliferation;cell organization and biogenesis;other biological processes	cytosol;nucleus;other cell component	nucleic acid binding activity;other molecular function	48556303
O43813	Glutathione S-transferase LANCL1 OS=Homo sapiens OX=9606 GN=LANCL1 PE=1 SV=1	High	30.301	18	6	8	6	399	45.3	7.75	14.03	LANCL1	other metabolic processes;signal transduction;other biological processes	plasma membrane;other membranes;other cell component	signal transduction activity or receptor binding;other molecular function	217703860
Q8TC12	Retinol dehydrogenase 11 OS=Homo sapiens OX=9606 GN=RDH11 PE=1 SV=2	High	30.282	23	5	7	5	318	35.4	8.82	16.77	RDH11	other metabolic processes;other biological processes	other membranes;ER/Golgi;other cell component	other molecular function	240345974
Q93034	Cullin-5 OS=Homo sapiens OX=9606 GN=CUL5 PE=1 SV=4	High	30.256	10	7	7	7	780	90.9	7.94	9.01	CUL5	cell cycle OR cell proliferation;protein metabolism;other metabolic processes;transport;signal transduction;other biological processes	cytosol;nucleus;other cell component	transporter activity;other molecular function
P11177	Pyruvate dehydrogenase E1 component subunit beta, mitochondrial OS=Homo sapiens OX=9606 GN=PDHB PE=1 SV=3	High	30.251	22	7	8	7	359	39.2	6.65	15.78	PDHB	other metabolic processes	mitochondrion;nucleus;other cell component	other molecular function	442100916
P04792	Heat shock protein beta-1 OS=Homo sapiens OX=9606 GN=HSPB1 PE=1 SV=2	High	30.222	30	5	7	5	205	22.8	6.4	18.65	HSPB1	protein metabolism;other metabolic processes;stress response;transport;signal transduction;other biological processes	plasma membrane;cytosol;cytoskeleton;nucleus;other cell component	enzyme regulator activity;other molecular function	300488584
O60763	General vesicular transport factor p115 OS=Homo sapiens OX=9606 GN=USO1 PE=1 SV=2	High	30.139	8	7	7	7	962	107.8	4.91	10.03	USO1	cell organization and biogenesis;transport;signal transduction;other biological processes	other membranes;cytosol;cytoskeleton;ER/Golgi;nucleus;other cell component		1.50628e+08
Q8WU90	Zinc finger CCCH domain-containing protein 15 OS=Homo sapiens OX=9606 GN=ZC3H15 PE=1 SV=1	High	30.066	21	7	9	7	426	48.6	5.31	11.96	ZC3H15	protein metabolism;other metabolic processes;signal transduction;other biological processes	cytosol;nucleus	other molecular function	200117515
Q86YP4	Transcriptional repressor p66-alpha OS=Homo sapiens OX=9606 GN=GATAD2A PE=1 SV=1	High	29.932	13	6	10	5	633	68	9.94	19.78	GATAD2A	cell organization and biogenesis;other biological processes	nucleus	nucleic acid binding activity;other molecular function	168402872
P62753	Small ribosomal subunit protein eS6 OS=Homo sapiens OX=9606 GN=RPS6 PE=1 SV=1	High	29.914	19	5	11	5	249	28.7	10.84	31.38	RPS6	cell organization and biogenesis;protein metabolism;RNA metabolism OR transcription;other metabolic processes;signal transduction;other biological processes	cytosol;ER/Golgi;translational apparatus;nucleus;other cell component	nucleic acid binding activity;other molecular function	2526989020
P05388	Large ribosomal subunit protein uL10 OS=Homo sapiens OX=9606 GN=RPLP0 PE=1 SV=1	High	29.891	28	7	9	7	317	34.3	5.97	20.9	RPLP0	protein metabolism;other metabolic processes;other biological processes	cytosol;ER/Golgi;translational apparatus;nucleus;other cell component	nucleic acid binding activity;other molecular function	809425132
Q99496	E3 ubiquitin-protein ligase RING2 OS=Homo sapiens OX=9606 GN=RNF2 PE=1 SV=1	High	29.832	18	4	6	2	336	37.6	6.84	19.18	RNF2	cell cycle OR cell proliferation;cell organization and biogenesis;protein metabolism;other metabolic processes;developmental processes;other biological processes	nucleus;other cell component	other molecular function	68968825
Q9H5H4	Zinc finger protein 768 OS=Homo sapiens OX=9606 GN=ZNF768 PE=1 SV=2	High	29.796	14	6	8	6	540	60.2	7.97	14.46	ZNF768	RNA metabolism OR transcription;other metabolic processes;other biological processes	nucleus;other cell component	nucleic acid binding activity;other molecular function	281528328
Q06587	E3 ubiquitin-protein ligase RING1 OS=Homo sapiens OX=9606 GN=RING1 PE=1 SV=2	High	29.712	13	4	7	2	406	42.4	5.62	12.03	RING1	cell organization and biogenesis;protein metabolism;other metabolic processes;developmental processes;other biological processes	cytosol;nucleus;other cell component	enzyme regulator activity;other molecular function	1.76345e+08
Q9Y265	RuvB-like 1 OS=Homo sapiens OX=9606 GN=RUVBL1 PE=1 SV=1	High	29.68	20	7	8	7	456	50.2	6.42	13.85	RUVBL1	cell organization and biogenesis;DNA metabolism;other metabolic processes;stress response;other biological processes	other membranes;cytosol;cytoskeleton;nucleus;other cell component	other molecular function	1486340810
Q8NDT2	Putative RNA-binding protein 15B OS=Homo sapiens OX=9606 GN=RBM15B PE=1 SV=3	High	29.56	11	10	10	8	890	97.1	9.85	5.74	RBM15B	cell organization and biogenesis;RNA metabolism OR transcription;other metabolic processes;transport;other biological processes	nucleus;other cell component	nucleic acid binding activity	99558838
O95292	Vesicle-associated membrane protein-associated protein B/C OS=Homo sapiens OX=9606 GN=VAPB PE=1 SV=3	High	29.522	35	6	6	5	243	27.2	7.3	9.82	VAPB	cell organization and biogenesis;stress response;transport;signal transduction;other biological processes	plasma membrane;other membranes;ER/Golgi;other cell component	cytoskeletal activity;other molecular function	38531839
Q9BXF6	Rab11 family-interacting protein 5 OS=Homo sapiens OX=9606 GN=RAB11FIP5 PE=1 SV=1	High	29.507	10	4	5	4	653	70.4	9.23	13.04	RAB11FIP5	cell-cell signaling;transport;other biological processes	plasma membrane;other membranes;cytoskeleton;mitochondrion;ER/Golgi;nucleus;other cytoplasmic organelle;other cell component	cytoskeletal activity;other molecular function	42243702
P31151	Protein S100-A7 OS=Homo sapiens OX=9606 GN=S100A7 PE=1 SV=4	High	29.42	54	5	8	2	101	11.5	6.77	17.98	S100A7	stress response;developmental processes;other biological processes	non-structural extracellular;cytosol;ER/Golgi;nucleus;other cytoplasmic organelle;other cell component	signal transduction activity or receptor binding;other molecular function	295504738
Q9UL25	Ras-related protein Rab-21 OS=Homo sapiens OX=9606 GN=RAB21 PE=1 SV=3	High	29.379	27	5	9	5	225	24.3	7.94	23.57	RAB21	cell organization and biogenesis;transport;signal transduction;other biological processes	plasma membrane;other membranes;cytosol;ER/Golgi;other cytoplasmic organelle;other cell component	other molecular function	267826900
Q9Y3Z3	Deoxynucleoside triphosphate triphosphohydrolase SAMHD1 OS=Homo sapiens OX=9606 GN=SAMHD1 PE=1 SV=2	High	29.341	12	6	8	6	626	72.2	7.14	12.92	SAMHD1	cell organization and biogenesis;DNA metabolism;other metabolic processes;stress response;developmental processes;other biological processes	plasma membrane;other membranes;nucleus;other cell component	nucleic acid binding activity;other molecular function	209615680
P05023	Sodium/potassium-transporting ATPase subunit alpha-1 OS=Homo sapiens OX=9606 GN=ATP1A1 PE=1 SV=1	High	29.307	9	8	9	8	1023	112.8	5.49	15.41	ATP1A1	stress response;transport;signal transduction;other biological processes	plasma membrane;other membranes;cytoskeleton;ER/Golgi;other cell component	transporter activity;other molecular function	145502133
P55786	Puromycin-sensitive aminopeptidase OS=Homo sapiens OX=9606 GN=NPEPPS PE=1 SV=2	High	29.297	7	5	5	5	919	103.2	5.72	10.91	NPEPPS	protein metabolism;other metabolic processes;stress response	non-structural extracellular;other membranes;cytosol;nucleus;other cell component	other molecular function	32403566
P78310	Coxsackievirus and adenovirus receptor OS=Homo sapiens OX=9606 GN=CXADR PE=1 SV=1	High	29.256	17	5	7	5	365	40	7.56	14.03	CXADR	cell adhesion;cell organization and biogenesis;stress response;transport;developmental processes;other biological processes	non-structural extracellular;plasma membrane;other membranes;nucleus;other cell component	signal transduction activity or receptor binding;other molecular function	272560454
P10155	RNA-binding protein RO60 OS=Homo sapiens OX=9606 GN=RO60 PE=1 SV=2	High	29.21	13	6	6	6	538	60.6	8.03	8.85	RO60	cell organization and biogenesis;RNA metabolism OR transcription;other metabolic processes;developmental processes;signal transduction;other biological processes	cytosol;nucleus;other cell component	nucleic acid binding activity;other molecular function	72142160
Q14669	E3 ubiquitin-protein ligase TRIP12 OS=Homo sapiens OX=9606 GN=TRIP12 PE=1 SV=1	High	29.056	5	7	9	7	1992	220.3	8.48	10.37	TRIP12	cell organization and biogenesis;protein metabolism;DNA metabolism;other metabolic processes;stress response;other biological processes	cytosol;nucleus	other molecular function	14474639
P14923	Junction plakoglobin OS=Homo sapiens OX=9606 GN=JUP PE=1 SV=3	High	28.96	11	7	7	7	745	81.7	6.14	10.06	JUP	cell adhesion;cell organization and biogenesis;signal transduction;other biological processes	non-structural extracellular;plasma membrane;other membranes;cytosol;cytoskeleton;nucleus;other cell component	other molecular function	183250966
Q9UH99	SUN domain-containing protein 2 OS=Homo sapiens OX=9606 GN=SUN2 PE=1 SV=3	High	28.96	12	6	7	6	717	80.3	6.73	9.34	SUN2	cell cycle OR cell proliferation;cell organization and biogenesis;transport;developmental processes;other biological processes	other membranes;nucleus;other cytoplasmic organelle;other cell component	cytoskeletal activity;other molecular function	105338091
P27708	Multifunctional protein CAD OS=Homo sapiens OX=9606 GN=CAD PE=1 SV=3	High	28.912	3	5	6	5	2225	242.8	6.46	11.46	CAD	other metabolic processes;stress response;transport;developmental processes;other biological processes	cytosol;nucleus;other cell component	kinase activity;other molecular function	44054176
P51570	Galactokinase OS=Homo sapiens OX=9606 GN=GALK1 PE=1 SV=1	High	28.896	22	5	5	5	392	42.2	6.46	10.72	GALK1	other metabolic processes	cytosol;other cell component	kinase activity;other molecular function	44346750
P27797	Calreticulin OS=Homo sapiens OX=9606 GN=CALR PE=1 SV=1	High	28.869	15	4	7	4	417	48.1	4.44	14.18	CALR	cell organization and biogenesis;protein metabolism;other metabolic processes;stress response;transport;developmental processes;signal transduction;other biological processes	non-structural extracellular;plasma membrane;other membranes;cytosol;mitochondrion;ER/Golgi;translational apparatus;nucleus;other cytoplasmic organelle;other cell component	signal transduction activity or receptor binding;nucleic acid binding activity;other molecular function	95599158
Q9HCC0	Methylcrotonoyl-CoA carboxylase beta chain, mitochondrial OS=Homo sapiens OX=9606 GN=MCCC2 PE=1 SV=1	High	28.778	15	7	9	7	563	61.3	7.68	19.22	MCCC2	other metabolic processes	cytosol;mitochondrion;other cell component	other molecular function	128869904
Q9ULX6	A-kinase anchor protein 8-like OS=Homo sapiens OX=9606 GN=AKAP8L PE=1 SV=4	High	28.638	13	6	7	6	646	71.6	5.05	12.16	AKAP8L	cell cycle OR cell proliferation;cell organization and biogenesis;RNA metabolism OR transcription;other metabolic processes;other biological processes	nucleus;other cell component	nucleic acid binding activity;other molecular function	178421168
P63000	Ras-related C3 botulinum toxin substrate 1 OS=Homo sapiens OX=9606 GN=RAC1 PE=1 SV=1	High	28.613	26	5	7	4	192	21.4	8.5	18.04	RAC1	cell adhesion;cell-cell signaling;cell organization and biogenesis;other metabolic processes;stress response;transport;developmental processes;signal transduction;other biological processes	plasma membrane;other membranes;cytosol;cytoskeleton;ER/Golgi;nucleus;other cytoplasmic organelle;other cell component	other molecular function	246437552
P53007	Tricarboxylate transport protein, mitochondrial OS=Homo sapiens OX=9606 GN=SLC25A1 PE=1 SV=2	High	28.608	18	5	10	5	311	34	9.89	22.48	SLC25A1	transport;other biological processes	other membranes;mitochondrion	transporter activity	236769294
O60573	Eukaryotic translation initiation factor 4E type 2 OS=Homo sapiens OX=9606 GN=EIF4E2 PE=1 SV=1	High	28.55	30	6	6	6	245	28.3	8.88	17.07	EIF4E2	cell organization and biogenesis;protein metabolism;other metabolic processes;other biological processes	cytosol;translational apparatus;other cell component	nucleic acid binding activity;other molecular function	267825260
Q9UIA9	Exportin-7 OS=Homo sapiens OX=9606 GN=XPO7 PE=1 SV=3	High	28.549	9	9	9	9	1087	123.8	6.32	11.16	XPO7	transport	nucleus;other cell component	other molecular function	1.43848e+08
Q13620	Cullin-4B OS=Homo sapiens OX=9606 GN=CUL4B PE=1 SV=4	High	28.5	7	6	8	6	913	103.9	7.37	11.72	CUL4B	cell cycle OR cell proliferation;protein metabolism;DNA metabolism;other metabolic processes;stress response;developmental processes;other biological processes	cytosol;nucleus;other cell component	other molecular function	142941756
O14950	Myosin regulatory light chain 12B OS=Homo sapiens OX=9606 GN=MYL12B PE=1 SV=2	High	28.417	40	6	8	6	172	19.8	4.84	20.24	MYL12B	other biological processes	cytosol;cytoskeleton;other cell component	cytoskeletal activity;other molecular function	1713721736
Q9BXW7	Haloacid dehalogenase-like hydrolase domain-containing 5 OS=Homo sapiens OX=9606 GN=HDHD5 PE=1 SV=1	High	28.364	18	5	5	5	423	46.3	8.13	10.3	HDHD5	other metabolic processes	mitochondrion		45479210
Q9UBB9	Tuftelin-interacting protein 11 OS=Homo sapiens OX=9606 GN=TFIP11 PE=1 SV=1	High	28.323	11	6	6	6	837	96.8	5.67	9.97	TFIP11	cell organization and biogenesis;DNA metabolism;RNA metabolism OR transcription;other metabolic processes;stress response;other biological processes	extracellular matrix;nucleus;other cell component	nucleic acid binding activity	14351983
P62314	Small nuclear ribonucleoprotein Sm D1 OS=Homo sapiens OX=9606 GN=SNRPD1 PE=1 SV=1	High	28.188	38	4	8	4	119	13.3	11.56	22.25	SNRPD1	cell organization and biogenesis;RNA metabolism OR transcription;other metabolic processes	cytosol;nucleus;other cell component	other molecular function	305568032
P17612	cAMP-dependent protein kinase catalytic subunit alpha OS=Homo sapiens OX=9606 GN=PRKACA PE=1 SV=2	High	28.124	22	6	7	2	351	40.6	8.79	17.36	PRKACA	cell organization and biogenesis;protein metabolism;RNA metabolism OR transcription;other metabolic processes;stress response;transport;developmental processes;signal transduction;other biological processes	plasma membrane;other membranes;cytosol;cytoskeleton;mitochondrion;nucleus;other cell component	kinase activity;other molecular function	3.67224e+08
Q00325	Solute carrier family 25 member 3 OS=Homo sapiens OX=9606 GN=SLC25A3 PE=1 SV=2	High	28.095	20	7	11	7	362	40.1	9.38	23.44	SLC25A3	transport	plasma membrane;other membranes;mitochondrion	transporter activity;other molecular function	825859520
P00492	Hypoxanthine-guanine phosphoribosyltransferase OS=Homo sapiens OX=9606 GN=HPRT1 PE=1 SV=2	High	28.075	31	6	9	6	218	24.6	6.68	13.36	HPRT1	cell cycle OR cell proliferation;cell organization and biogenesis;other metabolic processes;developmental processes;other biological processes	cytosol;other cell component	other molecular function	191208088
O00303	Eukaryotic translation initiation factor 3 subunit F OS=Homo sapiens OX=9606 GN=EIF3F PE=1 SV=1	High	28.075	19	5	7	5	357	37.5	5.45	11.22	EIF3F	cell organization and biogenesis;protein metabolism;other metabolic processes;other biological processes	cytosol;translational apparatus;other cell component	other molecular function	113357476
P15924	Desmoplakin OS=Homo sapiens OX=9606 GN=DSP PE=1 SV=3	High	27.864	3	6	6	6	2871	331.6	6.81	14.42	DSP	cell adhesion;cell organization and biogenesis;protein metabolism;other metabolic processes;stress response;developmental processes;other biological processes	plasma membrane;other membranes;cytoskeleton;other cell component	cytoskeletal activity;other molecular function	27660301
Q9Y678	Coatomer subunit gamma-1 OS=Homo sapiens OX=9606 GN=COPG1 PE=1 SV=1	High	27.833	12	8	9	7	874	97.7	5.47	11.3	COPG1	transport;other biological processes	other membranes;cytosol;ER/Golgi	other molecular function	196143042
Q13601	KRR1 small subunit processome component homolog OS=Homo sapiens OX=9606 GN=KRR1 PE=1 SV=4	High	27.823	17	6	8	6	381	43.6	9.77	10.59	KRR1	RNA metabolism OR transcription;other metabolic processes;other biological processes	nucleus;other cell component		219117280
Q15149	Plectin OS=Homo sapiens OX=9606 GN=PLEC PE=1 SV=3	High	27.815	2	8	10	8	4684	531.5	5.96	7.12	PLEC	cell cycle OR cell proliferation;cell organization and biogenesis;other metabolic processes;stress response;developmental processes;other biological processes	plasma membrane;other membranes;cytosol;cytoskeleton;mitochondrion;other cell component	cytoskeletal activity;other molecular function	79557646
Q9Y266	Nuclear migration protein nudC OS=Homo sapiens OX=9606 GN=NUDC PE=1 SV=1	High	27.806	21	5	6	5	331	38.2	5.38	7.53	NUDC	cell cycle OR cell proliferation;cell organization and biogenesis;protein metabolism;other metabolic processes;transport;other biological processes	cytosol;cytoskeleton;nucleus;other cell component	other molecular function	95944632
Q7L2E3	ATP-dependent RNA helicase DHX30 OS=Homo sapiens OX=9606 GN=DHX30 PE=1 SV=1	High	27.778	7	8	10	8	1194	133.9	8.78	14.84	DHX30	cell organization and biogenesis;developmental processes	cytosol;mitochondrion;nucleus;other cell component	nucleic acid binding activity;other molecular function	720196738
P34932	Heat shock 70 kDa protein 4 OS=Homo sapiens OX=9606 GN=HSPA4 PE=1 SV=4	High	27.778	8	5	6	5	840	94.3	5.19	10.51	HSPA4	cell organization and biogenesis;protein metabolism;other metabolic processes;stress response;transport	non-structural extracellular;cytosol;nucleus	other molecular function	81586570
P04181	Ornithine aminotransferase, mitochondrial OS=Homo sapiens OX=9606 GN=OAT PE=1 SV=1	High	27.722	17	6	10	6	439	48.5	7.03	25.94	OAT	other metabolic processes;other biological processes	mitochondrion;nucleus;other cell component	other molecular function	363240660
Q15942	Zyxin OS=Homo sapiens OX=9606 GN=ZYX PE=1 SV=1	High	27.717	14	5	5	5	572	61.2	6.67	12.44	ZYX	cell adhesion;cell-cell signaling;cell organization and biogenesis;stress response;signal transduction	plasma membrane;other membranes;cytosol;cytoskeleton;nucleus;other cell component	other molecular function	140423964
P50502	Hsc70-interacting protein OS=Homo sapiens OX=9606 GN=ST13 PE=1 SV=2	High	27.666	19	6	9	6	369	41.3	5.27	18.87	ST13	protein metabolism;other metabolic processes;other biological processes	cytosol;other cell component	other molecular function	239569312
P26373	Large ribosomal subunit protein eL13 OS=Homo sapiens OX=9606 GN=RPL13 PE=1 SV=4	High	27.561	29	6	12	6	211	24.2	11.65	22.81	RPL13	protein metabolism;other metabolic processes;developmental processes	cytosol;ER/Golgi;translational apparatus;nucleus;other cell component	other molecular function	1700274508
P54619	5'-AMP-activated protein kinase subunit gamma-1 OS=Homo sapiens OX=9606 GN=PRKAG1 PE=1 SV=1	High	27.556	19	5	5	5	331	37.6	6.92	11.49	PRKAG1	protein metabolism;other metabolic processes;stress response;transport;signal transduction;other biological processes	cytosol;nucleus;other cell component	enzyme regulator activity;kinase activity;other molecular function	212075140
Q8TAV0	Protein FAM76A OS=Homo sapiens OX=9606 GN=FAM76A PE=1 SV=1	High	27.463	21	6	8	6	307	35	9.19	11.1	FAM76A		nucleus		459647040
O95573	Fatty acid CoA ligase Acsl3 OS=Homo sapiens OX=9606 GN=ACSL3 PE=1 SV=3	High	27.439	11	5	5	4	720	80.4	8.38	12.24	ACSL3	cell organization and biogenesis;other metabolic processes;transport;developmental processes;other biological processes	plasma membrane;other membranes;mitochondrion;ER/Golgi;other cytoplasmic organelle;other cell component	other molecular function	170796599
Q15645	Pachytene checkpoint protein 2 homolog OS=Homo sapiens OX=9606 GN=TRIP13 PE=1 SV=2	High	27.389	12	5	6	5	432	48.5	6.09	11.11	TRIP13	cell cycle OR cell proliferation;cell organization and biogenesis;DNA metabolism;RNA metabolism OR transcription;other metabolic processes;stress response;signal transduction;other biological processes	nucleus;other cell component	other molecular function	160262617
P24666	Low molecular weight phosphotyrosine protein phosphatase OS=Homo sapiens OX=9606 GN=ACP1 PE=1 SV=3	High	27.299	38	5	11	5	158	18	6.74	33	ACP1	cell-cell signaling	plasma membrane;other membranes;cytosol;other cell component	other molecular function	792921988
Q9P031	Thyroid transcription factor 1-associated protein 26 OS=Homo sapiens OX=9606 GN=CCDC59 PE=1 SV=2	High	27.276	25	7	8	7	241	28.7	9.88	13.63	CCDC59		nucleus		191773480
O75369	Filamin-B OS=Homo sapiens OX=9606 GN=FLNB PE=1 SV=2	High	27.166	2	5	5	2	2602	278	5.73	12.37	FLNB	cell organization and biogenesis;stress response;signal transduction;other biological processes	plasma membrane;other membranes;cytosol;cytoskeleton;other cell component	cytoskeletal activity;other molecular function
Q96G21	U3 small nucleolar ribonucleoprotein protein IMP4 OS=Homo sapiens OX=9606 GN=IMP4 PE=1 SV=1	High	27.163	24	7	14	7	291	33.7	9.47	28.23	IMP4	RNA metabolism OR transcription;other metabolic processes;other biological processes	nucleus;other cell component	nucleic acid binding activity	374627069
O75940	Survival of motor neuron-related-splicing factor 30 OS=Homo sapiens OX=9606 GN=SMNDC1 PE=1 SV=1	High	27.11	30	4	6	4	238	26.7	7.24	5.79	SMNDC1	RNA metabolism OR transcription;other metabolic processes;other biological processes	nucleus;other cell component		130255134
Q02543	Large ribosomal subunit protein eL20 OS=Homo sapiens OX=9606 GN=RPL18A PE=1 SV=2	High	27.065	35	6	9	6	176	20.7	10.71	16.73	RPL18A	protein metabolism;other metabolic processes	cytosol;translational apparatus;other cell component	other molecular function	760148770
P32119	Peroxiredoxin-2 OS=Homo sapiens OX=9606 GN=PRDX2 PE=1 SV=5	High	27.005	37	8	9	7	198	21.9	5.97	21.09	PRDX2	cell cycle OR cell proliferation;other metabolic processes;stress response;developmental processes;signal transduction;other biological processes	cytosol;other cell component	other molecular function	402772540
Q13428	Treacle protein OS=Homo sapiens OX=9606 GN=TCOF1 PE=1 SV=3	High	26.951	4	4	5	4	1488	152	9.04	13.04	TCOF1	RNA metabolism OR transcription;other metabolic processes;developmental processes;other biological processes	cytosol;nucleus	other molecular function	48229941
Q6NUQ4	Transmembrane protein 214 OS=Homo sapiens OX=9606 GN=TMEM214 PE=1 SV=2	High	26.871	12	7	9	7	689	77.1	9.14	15.39	TMEM214	other biological processes	other membranes;cytosol;cytoskeleton;ER/Golgi		242992340
Q9Y3F4	Serine-threonine kinase receptor-associated protein OS=Homo sapiens OX=9606 GN=STRAP PE=1 SV=1	High	26.848	20	5	6	5	350	38.4	5.12	7.48	STRAP	cell organization and biogenesis;RNA metabolism OR transcription;other metabolic processes;developmental processes;other biological processes	cytosol;nucleus;other cell component	signal transduction activity or receptor binding;nucleic acid binding activity;other molecular function	81159569
P62820	Ras-related protein Rab-1A OS=Homo sapiens OX=9606 GN=RAB1A PE=1 SV=3	High	26.76	41	6	9	2	205	22.7	6.21	25.29	RAB1A	cell adhesion;cell-cell signaling;cell organization and biogenesis;other metabolic processes;stress response;transport;other biological processes	other membranes;cytosol;ER/Golgi;other cytoplasmic organelle;other cell component	other molecular function	54519400
Q13418	Scaffold protein ILK OS=Homo sapiens OX=9606 GN=ILK PE=1 SV=2	High	26.718	13	5	5	5	452	51.4	8.07	11.68	ILK	cell adhesion;cell cycle OR cell proliferation;cell organization and biogenesis;developmental processes;signal transduction;other biological processes	plasma membrane;other membranes;cytosol;cytoskeleton;nucleus;other cell component	signal transduction activity or receptor binding;kinase activity;other molecular function	1025426610
Q9HAV4	Exportin-5 OS=Homo sapiens OX=9606 GN=XPO5 PE=1 SV=1	High	26.713	7	7	10	7	1204	136.2	5.8	10.08	XPO5	RNA metabolism OR transcription;transport	cytosol;nucleus;other cell component	nucleic acid binding activity;other molecular function	3.07877e+07
P55039	Developmentally-regulated GTP-binding protein 2 OS=Homo sapiens OX=9606 GN=DRG2 PE=1 SV=1	High	26.701	20	6	7	5	364	40.7	8.88	17.19	DRG2	protein metabolism;other metabolic processes;signal transduction	cytosol;nucleus;other cell component	nucleic acid binding activity;other molecular function	96136912
Q9BXS6	Nucleolar and spindle-associated protein 1 OS=Homo sapiens OX=9606 GN=NUSAP1 PE=1 SV=1	High	26.697	11	4	6	4	441	49.4	9.91	13.15	NUSAP1	cell cycle OR cell proliferation;cell organization and biogenesis;other biological processes	cytoskeleton;nucleus;other cell component	cytoskeletal activity;nucleic acid binding activity	140289026
P61026	Ras-related protein Rab-10 OS=Homo sapiens OX=9606 GN=RAB10 PE=1 SV=1	High	26.626	27	5	10	3	200	22.5	8.38	27.08	RAB10	cell cycle OR cell proliferation;cell organization and biogenesis;transport;developmental processes;other biological processes	plasma membrane;other membranes;cytosol;cytoskeleton;ER/Golgi;other cytoplasmic organelle;other cell component	cytoskeletal activity;other molecular function	97177022
Q96PV6	Leukocyte receptor cluster member 8 OS=Homo sapiens OX=9606 GN=LENG8 PE=1 SV=3	High	26.402	7	3	5	3	800	88.1	9.11	10.93	LENG8		nucleus;other cell component
Q14694	Ubiquitin carboxyl-terminal hydrolase 10 OS=Homo sapiens OX=9606 GN=USP10 PE=1 SV=2	High	26.364	9	5	7	5	798	87.1	5.31	14.84	USP10	cell organization and biogenesis;protein metabolism;DNA metabolism;other metabolic processes;stress response;signal transduction;other biological processes	cytosol;cytoskeleton;translational apparatus;nucleus;other cytoplasmic organelle;other cell component	other molecular function	37369890
Q7L1Q6	eIF5-mimic protein 2 OS=Homo sapiens OX=9606 GN=BZW1 PE=1 SV=1	High	26.306	17	8	10	6	419	48	5.92	17.07	BZW1	other biological processes	other cell component		251151720
Q9ULW3	Activator of basal transcription 1 OS=Homo sapiens OX=9606 GN=ABT1 PE=1 SV=1	High	26.253	22	4	7	4	272	31.1	9.88	10.07	ABT1	cell organization and biogenesis;RNA metabolism OR transcription;other metabolic processes;developmental processes;other biological processes	nucleus;other cell component	nucleic acid binding activity;other molecular function	29697488
Q16625	Occludin OS=Homo sapiens OX=9606 GN=OCLN PE=1 SV=1	High	26.183	12	4	6	4	522	59.1	6.09	9.35	OCLN	cell organization and biogenesis;other biological processes	plasma membrane;other membranes;other cytoplasmic organelle;other cell component	other molecular function	107045214
P31483	Cytotoxic granule associated RNA binding protein TIA1 OS=Homo sapiens OX=9606 GN=TIA1 PE=1 SV=3	High	26.159	17	5	7	3	386	42.9	7.74	17.18	TIA1	cell organization and biogenesis;RNA metabolism OR transcription;other metabolic processes;other biological processes	cytosol;nucleus;other cell component	nucleic acid binding activity	91241098
O14639	Actin-binding LIM protein 1 OS=Homo sapiens OX=9606 GN=ABLIM1 PE=1 SV=3	High	26.128	6	3	4	3	778	87.6	8.59	7.66	ABLIM1	cell organization and biogenesis;RNA metabolism OR transcription;other metabolic processes;developmental processes;other biological processes	cytoskeleton;other cell component	cytoskeletal activity;other molecular function	33149604
O95819	Mitogen-activated protein kinase kinase kinase kinase 4 OS=Homo sapiens OX=9606 GN=MAP4K4 PE=1 SV=2	High	26.063	6	6	6	3	1239	142	7.46	9.16	MAP4K4	cell organization and biogenesis;protein metabolism;other metabolic processes;developmental processes;signal transduction;other biological processes	other cell component	cytoskeletal activity;kinase activity;other molecular function	1.39678e+08
Q13616	Cullin-1 OS=Homo sapiens OX=9606 GN=CUL1 PE=1 SV=2	High	26.052	9	6	8	6	776	89.6	8	11.61	CUL1	cell cycle OR cell proliferation;protein metabolism;other metabolic processes;signal transduction;other biological processes	plasma membrane;other membranes;cytosol;nucleus;other cell component	other molecular function	13436977
O00425	Insulin-like growth factor 2 mRNA-binding protein 3 OS=Homo sapiens OX=9606 GN=IGF2BP3 PE=1 SV=2	High	25.996	13	6	8	5	579	63.7	8.87	13.63	IGF2BP3	protein metabolism;other metabolic processes;transport;developmental processes;other biological processes	cytosol;nucleus;other cell component	nucleic acid binding activity;other molecular function	44888695
Q86U86	Protein polybromo-1 OS=Homo sapiens OX=9606 GN=PBRM1 PE=1 SV=1	High	25.961	4	5	5	5	1689	192.8	6.89	6.76	PBRM1	cell cycle OR cell proliferation;cell organization and biogenesis;RNA metabolism OR transcription;other metabolic processes;other biological processes	nucleus;other cell component	nucleic acid binding activity;other molecular function	162473935
Q9Y2L1	Exosome complex exonuclease RRP44 OS=Homo sapiens OX=9606 GN=DIS3 PE=1 SV=2	High	25.777	8	5	5	5	958	108.9	7.14	6.3	DIS3	RNA metabolism OR transcription;other metabolic processes	cytosol;nucleus;other cytoplasmic organelle;other cell component	enzyme regulator activity;nucleic acid binding activity;other molecular function	196578260
P61081	NEDD8-conjugating enzyme Ubc12 OS=Homo sapiens OX=9606 GN=UBE2M PE=1 SV=1	High	25.717	36	7	8	7	183	20.9	7.69	13.14	UBE2M	protein metabolism;other metabolic processes;other biological processes	cytosol;nucleus;other cell component	other molecular function	470967022
P62854	Small ribosomal subunit protein eS26 OS=Homo sapiens OX=9606 GN=RPS26 PE=1 SV=3	High	25.712	34	3	9	3	115	13	11	19.94	RPS26	protein metabolism;other metabolic processes;other biological processes	other membranes;cytosol;ER/Golgi;translational apparatus;nucleus;other cell component	nucleic acid binding activity;other molecular function	2430194898
Q9GZL7	Ribosome biogenesis protein WDR12 OS=Homo sapiens OX=9606 GN=WDR12 PE=1 SV=2	High	25.701	16	5	6	5	423	47.7	5.9	8.99	WDR12	RNA metabolism OR transcription;other metabolic processes;signal transduction;other biological processes	nucleus;other cell component	other molecular function	105009115
Q08945	FACT complex subunit SSRP1 OS=Homo sapiens OX=9606 GN=SSRP1 PE=1 SV=1	High	25.661	7	5	7	5	709	81	6.87	9	SSRP1	cell organization and biogenesis;DNA metabolism;other metabolic processes;stress response;other biological processes	nucleus	nucleic acid binding activity;other molecular function	69439270
P84103	Serine/arginine-rich splicing factor 3 OS=Homo sapiens OX=9606 GN=SRSF3 PE=1 SV=1	High	25.531	29	5	9	4	164	19.3	11.65	22.57	SRSF3	RNA metabolism OR transcription;other metabolic processes;transport;other biological processes	nucleus;other cell component	nucleic acid binding activity;other molecular function	756700994
O60783	Small ribosomal subunit protein uS14m OS=Homo sapiens OX=9606 GN=MRPS14 PE=1 SV=1	High	25.28	29	3	4	3	128	15.1	11.41	12.13	MRPS14	protein metabolism;other metabolic processes	other membranes;mitochondrion;translational apparatus;nucleus	other molecular function	88343584
O75122	CLIP-associating protein 2 OS=Homo sapiens OX=9606 GN=CLASP2 PE=1 SV=3	High	25.268	6	5	5	5	1294	141	8.4	9.57	CLASP2	cell cycle OR cell proliferation;cell organization and biogenesis;transport;signal transduction;other biological processes	plasma membrane;other membranes;cytosol;cytoskeleton;ER/Golgi;other cell component	cytoskeletal activity;other molecular function
P62888	Large ribosomal subunit protein eL30 OS=Homo sapiens OX=9606 GN=RPL30 PE=1 SV=2	High	25.238	35	4	6	4	115	12.8	9.63	12.71	RPL30	protein metabolism;other metabolic processes;stress response;other biological processes	cytosol;translational apparatus;nucleus;other cell component	other molecular function	1690090072
Q9UI26	Importin-11 OS=Homo sapiens OX=9606 GN=IPO11 PE=1 SV=1	High	25.199	8	6	6	6	975	112.5	5.25	8.46	IPO11	transport	cytosol;nucleus	other molecular function	80170000
Q07955	Serine/arginine-rich splicing factor 1 OS=Homo sapiens OX=9606 GN=SRSF1 PE=1 SV=2	High	25.106	31	7	11	6	248	27.7	10.36	23.11	SRSF1	cell organization and biogenesis;RNA metabolism OR transcription;other metabolic processes;transport;developmental processes;signal transduction;other biological processes	nucleus;other cell component	nucleic acid binding activity;other molecular function	141496952
P52701	DNA mismatch repair protein Msh6 OS=Homo sapiens OX=9606 GN=MSH6 PE=1 SV=2	High	24.922	6	5	5	5	1360	152.7	6.9	10.27	MSH6	cell cycle OR cell proliferation;cell organization and biogenesis;DNA metabolism;other metabolic processes;stress response;developmental processes;signal transduction;other biological processes	cytosol;ER/Golgi;nucleus;other cell component	nucleic acid binding activity;other molecular function	16269140
P16615	Sarcoplasmic/endoplasmic reticulum calcium ATPase 2 OS=Homo sapiens OX=9606 GN=ATP2A2 PE=1 SV=1	High	24.892	6	5	7	5	1042	114.7	5.34	18.4	ATP2A2	cell adhesion;cell organization and biogenesis;other metabolic processes;stress response;transport;signal transduction;other biological processes	plasma membrane;other membranes;cytosol;ER/Golgi;other cell component	transporter activity;nucleic acid binding activity;other molecular function	159732872
Q9P015	Large ribosomal subunit protein uL15m OS=Homo sapiens OX=9606 GN=MRPL15 PE=1 SV=1	High	24.86	20	5	5	5	296	33.4	10.01	8.36	MRPL15	protein metabolism;other metabolic processes;other biological processes	other membranes;mitochondrion;translational apparatus	other molecular function	197817698
O94776	Metastasis-associated protein MTA2 OS=Homo sapiens OX=9606 GN=MTA2 PE=1 SV=1	High	24.844	9	4	6	4	668	75	9.66	16.45	MTA2	cell organization and biogenesis;other biological processes	nucleus;other cell component	nucleic acid binding activity;other molecular function	49311080
O15372	Eukaryotic translation initiation factor 3 subunit H OS=Homo sapiens OX=9606 GN=EIF3H PE=1 SV=1	High	24.82	17	5	5	5	352	39.9	6.54	9.82	EIF3H	cell organization and biogenesis;protein metabolism;other metabolic processes;other biological processes	cytosol;translational apparatus;other cell component	other molecular function	105660492
Q14241	Elongin-A OS=Homo sapiens OX=9606 GN=ELOA PE=1 SV=3	High	24.745	8	4	5	4	772	87.2	9.57	10.1	ELOA	RNA metabolism OR transcription;other metabolic processes;other biological processes	nucleus;other cell component		72325502
P62633	CCHC-type zinc finger nucleic acid binding protein OS=Homo sapiens OX=9606 GN=CNBP PE=1 SV=1	High	24.7	24	3	5	3	177	19.5	7.71	12.64	CNBP	DNA metabolism;other metabolic processes;other biological processes	cytosol;ER/Golgi;other cell component	nucleic acid binding activity;other molecular function	3.03596e+07
Q09028	Histone-binding protein RBBP4 OS=Homo sapiens OX=9606 GN=RBBP4 PE=1 SV=3	High	24.685	13	4	8	1	425	47.6	4.89	19.08	RBBP4	cell organization and biogenesis;DNA metabolism;other metabolic processes;stress response;developmental processes;other biological processes	cytosol;nucleus;other cell component	nucleic acid binding activity;other molecular function	40867828
O00746	Nucleoside diphosphate kinase, mitochondrial OS=Homo sapiens OX=9606 GN=NME4 PE=1 SV=1	High	24.676	26	3	5	3	187	20.6	10.29	12.06	NME4	other metabolic processes;transport	other membranes;mitochondrion	kinase activity;other molecular function	66054110
Q9Y3D3	Small ribosomal subunit protein bS16m OS=Homo sapiens OX=9606 GN=MRPS16 PE=1 SV=1	High	24.648	39	4	7	4	137	15.3	9.5	11.61	MRPS16	protein metabolism;other metabolic processes	other membranes;cytosol;mitochondrion;translational apparatus	other molecular function	156967136
P11717	Cation-independent mannose-6-phosphate receptor OS=Homo sapiens OX=9606 GN=IGF2R PE=1 SV=3	High	24.533	4	9	10	9	2491	274.2	5.94	6.44	IGF2R	transport;developmental processes;signal transduction;other biological processes	plasma membrane;other membranes;ER/Golgi;nucleus;other cytoplasmic organelle;other cell component	kinase activity;other molecular function	249387866
P19623	Spermidine synthase OS=Homo sapiens OX=9606 GN=SRM PE=1 SV=1	High	24.51	19	5	9	5	302	33.8	5.49	15.96	SRM	other metabolic processes;other biological processes	cytosol	other molecular function	195735902
P60174	Triosephosphate isomerase OS=Homo sapiens OX=9606 GN=TPI1 PE=1 SV=4	High	24.448	20	4	7	4	249	26.7	6.9	17.36	TPI1	other metabolic processes	cytosol	other molecular function	118053056
P07203	Glutathione peroxidase 1 OS=Homo sapiens OX=9606 GN=GPX1 PE=1 SV=4	High	24.377	29	4	5	4	203	22.1	6.55	6.57	GPX1	cell cycle OR cell proliferation;cell organization and biogenesis;other metabolic processes;stress response;developmental processes;signal transduction;other biological processes	cytosol;mitochondrion;other cell component	other molecular function	23345556
Q9Y4P3	Transducin beta-like protein 2 OS=Homo sapiens OX=9606 GN=TBL2 PE=1 SV=1	High	24.311	13	5	5	5	447	49.8	9.44	7.32	TBL2	stress response;signal transduction	other membranes;ER/Golgi	other molecular function	104178542
Q9UNF1	Melanoma-associated antigen D2 OS=Homo sapiens OX=9606 GN=MAGED2 PE=1 SV=2	High	24.275	14	5	6	5	606	64.9	9.32	12.4	MAGED2	transport;other biological processes	non-structural extracellular;cytosol;nucleus;other cell component		44692624
O43707	Alpha-actinin-4 OS=Homo sapiens OX=9606 GN=ACTN4 PE=1 SV=2	High	24.274	8	6	6	3	911	104.8	5.44	16.44	ACTN4	cell organization and biogenesis;transport;signal transduction;other biological processes	non-structural extracellular;plasma membrane;other membranes;cytoskeleton;nucleus;other cell component	signal transduction activity or receptor binding;cytoskeletal activity;nucleic acid binding activity;other molecular function	38755530
P33991	DNA replication licensing factor MCM4 OS=Homo sapiens OX=9606 GN=MCM4 PE=1 SV=5	High	24.242	6	5	5	5	863	96.5	6.74	14.33	MCM4	cell cycle OR cell proliferation;DNA metabolism;other metabolic processes;stress response;other biological processes	nucleus;other cell component	nucleic acid binding activity;other molecular function	66673726
Q6DD88	Atlastin-3 OS=Homo sapiens OX=9606 GN=ATL3 PE=1 SV=1	High	24.196	11	4	5	4	541	60.5	5.66	7.94	ATL3	cell organization and biogenesis	other membranes;ER/Golgi	other molecular function	72882224
Q5SSJ5	Heterochromatin protein 1-binding protein 3 OS=Homo sapiens OX=9606 GN=HP1BP3 PE=1 SV=1	High	24.164	13	7	7	7	553	61.2	9.67	16.24	HP1BP3	cell organization and biogenesis;stress response;other biological processes	nucleus;other cell component	nucleic acid binding activity;other molecular function	1523170956
Q6IAN0	Dehydrogenase/reductase SDR family member 7B OS=Homo sapiens OX=9606 GN=DHRS7B PE=1 SV=2	High	24.162	18	4	6	4	325	35.1	9.55	11.18	DHRS7B	other metabolic processes	other membranes;ER/Golgi;other cytoplasmic organelle	other molecular function	36681448
Q7Z434	Mitochondrial antiviral-signaling protein OS=Homo sapiens OX=9606 GN=MAVS PE=1 SV=2	High	24.156	10	4	5	4	540	56.5	5.52	14.15	MAVS	stress response;signal transduction;other biological processes	other membranes;mitochondrion;other cytoplasmic organelle;other cell component	other molecular function	64760678
P36776	Lon protease homolog, mitochondrial OS=Homo sapiens OX=9606 GN=LONP1 PE=1 SV=2	High	24.136	8	6	7	6	959	106.4	6.39	8.66	LONP1	cell organization and biogenesis;protein metabolism;DNA metabolism;other metabolic processes;stress response;other biological processes	cytosol;mitochondrion;nucleus	nucleic acid binding activity;other molecular function	75906873
P49023	Paxillin OS=Homo sapiens OX=9606 GN=PXN PE=1 SV=3	High	24.054	13	5	8	5	591	64.5	6.19	10.84	PXN	cell adhesion;cell organization and biogenesis;stress response;signal transduction;other biological processes	plasma membrane;other membranes;cytosol;cytoskeleton;other cell component	signal transduction activity or receptor binding;cytoskeletal activity;other molecular function	207151398
O95232	Luc7-like protein 3 OS=Homo sapiens OX=9606 GN=LUC7L3 PE=1 SV=2	High	24.018	11	4	8	4	432	51.4	9.79	17.91	LUC7L3	cell organization and biogenesis;RNA metabolism OR transcription;other metabolic processes	nucleus	nucleic acid binding activity	418747702
P27144	Adenylate kinase 4, mitochondrial OS=Homo sapiens OX=9606 GN=AK4 PE=1 SV=1	High	23.987	22	4	6	4	223	25.3	8.4	10.01	AK4	other metabolic processes;stress response;other biological processes	mitochondrion;other cell component	kinase activity;other molecular function	26806730
Q07157	Tight junction protein 1 OS=Homo sapiens OX=9606 GN=TJP1 PE=1 SV=3	High	23.968	5	6	6	6	1748	195.3	6.7	7.6	TJP1	cell adhesion;cell organization and biogenesis;other biological processes	plasma membrane;other membranes;cytosol;cytoskeleton;other cell component	other molecular function	47944451
Q9NQG5	Regulation of nuclear pre-mRNA domain-containing protein 1B OS=Homo sapiens OX=9606 GN=RPRD1B PE=1 SV=1	High	23.936	17	4	5	4	326	36.9	5.97	9.24	RPRD1B	RNA metabolism OR transcription;other metabolic processes;other biological processes	nucleus;other cell component	other molecular function	146279972
Q96C36	Pyrroline-5-carboxylate reductase 2 OS=Homo sapiens OX=9606 GN=PYCR2 PE=1 SV=1	High	23.932	20	4	4	3	320	33.6	7.77	12.11	PYCR2	other metabolic processes;stress response	cytosol;mitochondrion	other molecular function	73474632
Q96CS3	FAS-associated factor 2 OS=Homo sapiens OX=9606 GN=FAF2 PE=1 SV=2	High	23.91	16	4	4	4	445	52.6	5.62	5.25	FAF2	cell organization and biogenesis;protein metabolism;other metabolic processes;stress response;transport	non-structural extracellular;other membranes;ER/Golgi;other cytoplasmic organelle;other cell component	enzyme regulator activity;other molecular function	186563584
Q9BYN8	Small ribosomal subunit protein mS26 OS=Homo sapiens OX=9606 GN=MRPS26 PE=1 SV=1	High	23.803	24	5	10	5	205	24.2	10.39	22.12	MRPS26	protein metabolism;other metabolic processes	other membranes;mitochondrion;translational apparatus;nucleus		606777736
Q86UP2	Kinectin OS=Homo sapiens OX=9606 GN=KTN1 PE=1 SV=1	High	23.779	5	5	5	5	1357	156.2	5.64	7.08	KTN1	transport;other biological processes	plasma membrane;other membranes;ER/Golgi	cytoskeletal activity	93601878
P78406	mRNA export factor RAE1 OS=Homo sapiens OX=9606 GN=RAE1 PE=1 SV=1	High	23.625	15	4	5	4	368	40.9	7.83	9.08	RAE1	cell organization and biogenesis;other metabolic processes;transport;other biological processes	cytoskeleton;nucleus;other cell component	cytoskeletal activity;nucleic acid binding activity;other molecular function	101549306
P61962	DDB1- and CUL4-associated factor 7 OS=Homo sapiens OX=9606 GN=DCAF7 PE=1 SV=1	High	23.468	16	4	4	4	342	38.9	5.52	6.63	DCAF7	protein metabolism;other metabolic processes	cytosol;nucleus;other cell component	other molecular function	171099524
Q6WKZ4	Rab11 family-interacting protein 1 OS=Homo sapiens OX=9606 GN=RAB11FIP1 PE=1 SV=3	High	23.455	7	5	5	5	1283	137.1	5.43	10.17	RAB11FIP1	transport;other biological processes	other membranes;cytosol;other cytoplasmic organelle;other cell component	other molecular function	64489264
O43823	A-kinase anchor protein 8 OS=Homo sapiens OX=9606 GN=AKAP8 PE=1 SV=1	High	23.363	8	4	6	4	692	76.1	5.15	14.63	AKAP8	cell cycle OR cell proliferation;cell organization and biogenesis;stress response;transport;signal transduction;other biological processes	nucleus;other cell component	nucleic acid binding activity;other molecular function	91783936
O60271	C-Jun-amino-terminal kinase-interacting protein 4 OS=Homo sapiens OX=9606 GN=SPAG9 PE=1 SV=4	High	23.252	7	6	6	5	1321	146.1	5.15	7.82	SPAG9	transport;signal transduction;other biological processes	other membranes;cytosol;cytoskeleton;other cytoplasmic organelle;other cell component	cytoskeletal activity;other molecular function	258817256
P09661	U2 small nuclear ribonucleoprotein A' OS=Homo sapiens OX=9606 GN=SNRPA1 PE=1 SV=2	High	23.224	29	7	7	7	255	28.4	8.62	7.09	SNRPA1	cell organization and biogenesis;RNA metabolism OR transcription;other metabolic processes;other biological processes	nucleus	nucleic acid binding activity	248175512
P51572	B-cell receptor-associated protein 31 OS=Homo sapiens OX=9606 GN=BCAP31 PE=1 SV=3	High	23.181	18	5	6	5	246	28	8.44	12.59	BCAP31	stress response;transport;other biological processes	plasma membrane;other membranes;cytosol;ER/Golgi;other cell component	signal transduction activity or receptor binding;other molecular function	161015511
P16152	Carbonyl reductase [NADPH] 1 OS=Homo sapiens OX=9606 GN=CBR1 PE=1 SV=3	High	23.132	17	4	6	4	277	30.4	8.32	12.89	CBR1	other metabolic processes;other biological processes	cytosol	other molecular function	104133008
Q16181	Septin-7 OS=Homo sapiens OX=9606 GN=SEPTIN7 PE=1 SV=2	High	23.126	14	5	5	4	437	50.6	8.63	12.38	SEPTIN7	cell cycle OR cell proliferation;cell organization and biogenesis;other biological processes	plasma membrane;other membranes;cytosol;cytoskeleton;nucleus;other cell component	other molecular function	136805072
P62195	26S proteasome regulatory subunit 8 OS=Homo sapiens OX=9606 GN=PSMC5 PE=1 SV=1	High	23.123	13	4	4	4	406	45.6	7.55	10.9	PSMC5	protein metabolism;other metabolic processes;other biological processes	cytosol;nucleus;other cell component	signal transduction activity or receptor binding;other molecular function	84313990
Q92504	Zinc transporter SLC39A7 OS=Homo sapiens OX=9606 GN=SLC39A7 PE=1 SV=2	High	23.089	3	2	9	2	469	50.1	6.87	25.28	SLC39A7	transport;other biological processes	other membranes;ER/Golgi;nucleus	transporter activity	244928760
Q8WWY3	U4/U6 small nuclear ribonucleoprotein Prp31 OS=Homo sapiens OX=9606 GN=PRPF31 PE=1 SV=2	High	23.025	12	4	4	4	499	55.4	5.78	11.02	PRPF31	cell organization and biogenesis;RNA metabolism OR transcription;other metabolic processes;other biological processes	nucleus	nucleic acid binding activity;other molecular function	168325172
Q9Y2U8	Inner nuclear membrane protein Man1 OS=Homo sapiens OX=9606 GN=LEMD3 PE=1 SV=2	High	23.024	6	4	4	4	911	99.9	7.55	8.12	LEMD3	other biological processes	other membranes;nucleus	nucleic acid binding activity;other molecular function	20606610
P40926	Malate dehydrogenase, mitochondrial OS=Homo sapiens OX=9606 GN=MDH2 PE=1 SV=3	High	22.851	20	5	5	5	338	35.5	8.68	10.59	MDH2	other metabolic processes	other membranes;mitochondrion;other cell component	other molecular function	107780402
P51149	Ras-related protein Rab-7a OS=Homo sapiens OX=9606 GN=RAB7A PE=1 SV=1	High	22.828	34	6	7	6	207	23.5	6.7	9.95	RAB7A	cell organization and biogenesis;protein metabolism;other metabolic processes;transport;other biological processes	plasma membrane;other membranes;cytosol;mitochondrion;ER/Golgi;other cytoplasmic organelle;other cell component	other molecular function	242562620
P39023	Large ribosomal subunit protein uL3 OS=Homo sapiens OX=9606 GN=RPL3 PE=1 SV=2	High	22.727	15	5	8	5	403	46.1	10.18	17.61	RPL3	protein metabolism;other metabolic processes;other biological processes	cytosol;translational apparatus;nucleus;other cell component	other molecular function	634901528
Q9Y221	60S ribosome subunit biogenesis protein NIP7 homolog OS=Homo sapiens OX=9606 GN=NIP7 PE=1 SV=1	High	22.706	35	4	6	4	180	20.4	8.51	16.22	NIP7	cell organization and biogenesis;other biological processes	cytosol;nucleus;other cell component		49010490
Q13200	26S proteasome non-ATPase regulatory subunit 2 OS=Homo sapiens OX=9606 GN=PSMD2 PE=1 SV=3	High	22.68	9	5	5	5	908	100.1	5.2	7.51	PSMD2	protein metabolism;other metabolic processes;other biological processes	non-structural extracellular;cytosol;nucleus;other cell component	enzyme regulator activity	36062065
Q96F86	Enhancer of mRNA-decapping protein 3 OS=Homo sapiens OX=9606 GN=EDC3 PE=1 SV=1	High	22.671	9	3	5	3	508	56	7.11	12	EDC3	cell organization and biogenesis;RNA metabolism OR transcription;other metabolic processes	cytosol;other cell component	nucleic acid binding activity;other molecular function	27977822
Q9NV31	U3 small nucleolar ribonucleoprotein protein IMP3 OS=Homo sapiens OX=9606 GN=IMP3 PE=1 SV=1	High	22.657	23	3	5	3	184	21.8	9.5	8.37	IMP3	RNA metabolism OR transcription;other metabolic processes;other biological processes	cytosol;nucleus;other cell component	nucleic acid binding activity	48280548
Q96SK2	Transmembrane protein 209 OS=Homo sapiens OX=9606 GN=TMEM209 PE=1 SV=2	High	22.635	8	3	4	3	561	62.9	8.63	5.7	TMEM209		other membranes;ER/Golgi;nucleus		88585536
P27695	DNA repair nuclease/redox regulator APEX1 OS=Homo sapiens OX=9606 GN=APEX1 PE=1 SV=2	High	22.592	19	3	6	3	318	35.5	8.12	4.46	APEX1	cell organization and biogenesis;DNA metabolism;RNA metabolism OR transcription;other metabolic processes;stress response;other biological processes	cytoskeleton;mitochondrion;ER/Golgi;translational apparatus;nucleus;other cell component	nucleic acid binding activity;other molecular function	33105964
P62847	Small ribosomal subunit protein eS24 OS=Homo sapiens OX=9606 GN=RPS24 PE=1 SV=1	High	22.535	29	4	9	4	133	15.4	10.78	21.64	RPS24	protein metabolism;RNA metabolism OR transcription;other metabolic processes;other biological processes	cytosol;ER/Golgi;translational apparatus;nucleus;other cell component	other molecular function	1036581252
Q8IUF8	Ribosomal oxygenase 2 OS=Homo sapiens OX=9606 GN=RIOX2 PE=1 SV=1	High	22.524	10	4	4	4	465	52.8	6.7	8.91	RIOX2	cell organization and biogenesis;other biological processes	cytosol;nucleus;other cell component	other molecular function	22624556
O94905	Erlin-2 OS=Homo sapiens OX=9606 GN=ERLIN2 PE=1 SV=1	High	22.522	14	4	4	2	339	37.8	5.62	10.05	ERLIN2	protein metabolism;other metabolic processes;stress response;signal transduction;other biological processes	plasma membrane;other membranes;cytosol;ER/Golgi;other cell component	other molecular function	52321152
Q9Y5B9	FACT complex subunit SPT16 OS=Homo sapiens OX=9606 GN=SUPT16H PE=1 SV=1	High	22.428	7	5	5	5	1047	119.8	5.66	9.86	SUPT16H	cell organization and biogenesis;DNA metabolism;RNA metabolism OR transcription;other metabolic processes;stress response;other biological processes	nucleus	other molecular function	47317976
P20339	Ras-related protein Rab-5A OS=Homo sapiens OX=9606 GN=RAB5A PE=1 SV=2	High	22.421	21	4	5	1	215	23.6	8.15	13.63	RAB5A	cell organization and biogenesis;transport;signal transduction;other biological processes	plasma membrane;other membranes;cytosol;cytoskeleton;ER/Golgi;nucleus;other cytoplasmic organelle;other cell component	other molecular function	56136360
O43583	Density-regulated protein OS=Homo sapiens OX=9606 GN=DENR PE=1 SV=2	High	22.396	23	3	4	3	198	22.1	5.3	8.86	DENR	cell organization and biogenesis;protein metabolism;other metabolic processes;other biological processes	other cell component	other molecular function	9070354
Q9Y6M1	Insulin-like growth factor 2 mRNA-binding protein 2 OS=Homo sapiens OX=9606 GN=IGF2BP2 PE=1 SV=2	High	22.369	9	4	4	3	599	66.1	8.46	10.88	IGF2BP2	other metabolic processes;transport;developmental processes;other biological processes	cytosol;cytoskeleton;nucleus;other cell component	nucleic acid binding activity;other molecular function
P05387	Large ribosomal subunit protein P2 OS=Homo sapiens OX=9606 GN=RPLP2 PE=1 SV=1	High	22.354	42	4	5	4	115	11.7	4.54	13.3	RPLP2	protein metabolism;other metabolic processes	cytosol;translational apparatus;other cell component	other molecular function	216726060
Q99700	Ataxin-2 OS=Homo sapiens OX=9606 GN=ATXN2 PE=1 SV=2	High	22.331	5	5	5	5	1313	140.2	9.57	6.04	ATXN2	cell organization and biogenesis;RNA metabolism OR transcription;other metabolic processes;transport;other biological processes	cytosol;ER/Golgi;other cell component	signal transduction activity or receptor binding;nucleic acid binding activity	183901152
O96008	Mitochondrial import receptor subunit TOM40 homolog OS=Homo sapiens OX=9606 GN=TOMM40 PE=1 SV=1	High	22.295	16	4	5	4	361	37.9	7.25	12.51	TOMM40	cell organization and biogenesis;transport;other biological processes	other membranes;cytosol;mitochondrion;other cell component	transporter activity	214290764
Q9UKE5	TRAF2 and NCK-interacting protein kinase OS=Homo sapiens OX=9606 GN=TNIK PE=1 SV=1	High	22.25	4	5	7	2	1360	154.8	7.17	15.36	TNIK	cell organization and biogenesis;protein metabolism;other metabolic processes;developmental processes;signal transduction;other biological processes	plasma membrane;other membranes;cytosol;cytoskeleton;nucleus;other cytoplasmic organelle;other cell component	kinase activity;other molecular function	51071312
Q9HD33	Large ribosomal subunit protein uL29m OS=Homo sapiens OX=9606 GN=MRPL47 PE=1 SV=2	High	22.246	24	6	7	6	250	29.4	10.37	13.51	MRPL47	protein metabolism;other metabolic processes	other membranes;mitochondrion;translational apparatus	other molecular function	119480232
Q9NQZ2	Something about silencing protein 10 OS=Homo sapiens OX=9606 GN=UTP3 PE=1 SV=1	High	22.166	13	5	9	5	479	54.5	5.62	17.53	UTP3	cell organization and biogenesis;RNA metabolism OR transcription;other metabolic processes;developmental processes;other biological processes	nucleus;other cell component		105549320
P62851	Small ribosomal subunit protein eS25 OS=Homo sapiens OX=9606 GN=RPS25 PE=1 SV=1	High	22.159	30	5	13	5	125	13.7	10.11	26.53	RPS25	protein metabolism;RNA metabolism OR transcription;other metabolic processes;other biological processes	cytosol;translational apparatus;nucleus;other cell component	other molecular function	3062562324
Q3ZCQ8	Mitochondrial import inner membrane translocase subunit TIM50 OS=Homo sapiens OX=9606 GN=TIMM50 PE=1 SV=2	High	22.15	15	4	5	4	353	39.6	8.37	12.61	TIMM50	cell organization and biogenesis;protein metabolism;other metabolic processes;transport;signal transduction	other membranes;mitochondrion;ER/Golgi;nucleus	signal transduction activity or receptor binding;enzyme regulator activity;nucleic acid binding activity;other molecular function	318287904
P15311	Ezrin OS=Homo sapiens OX=9606 GN=EZR PE=1 SV=4	High	22.118	10	6	7	6	586	69.4	6.27	12.5	EZR	cell adhesion;cell cycle OR cell proliferation;cell organization and biogenesis;transport;signal transduction;other biological processes	plasma membrane;other membranes;cytosol;cytoskeleton;nucleus;other cytoplasmic organelle;other cell component	cytoskeletal activity;other molecular function	153653734
Q9BSJ8	Extended synaptotagmin-1 OS=Homo sapiens OX=9606 GN=ESYT1 PE=1 SV=1	High	22.105	6	5	6	5	1104	122.8	5.83	14.02	ESYT1	cell organization and biogenesis;transport	plasma membrane;other membranes;ER/Golgi	transporter activity;other molecular function	57362411
Q9NRZ9	Lymphoid-specific helicase OS=Homo sapiens OX=9606 GN=HELLS PE=1 SV=1	High	22.091	7	4	4	4	838	97	7.93	9.75	HELLS	cell cycle OR cell proliferation;cell organization and biogenesis;developmental processes;other biological processes	nucleus;other cell component	other molecular function	46264376
Q9Y230	RuvB-like 2 OS=Homo sapiens OX=9606 GN=RUVBL2 PE=1 SV=3	High	21.979	13	5	8	5	463	51.1	5.64	19.58	RUVBL2	cell organization and biogenesis;protein metabolism;DNA metabolism;other metabolic processes;stress response;other biological processes	other membranes;cytosol;cytoskeleton;nucleus;other cell component	nucleic acid binding activity;other molecular function	90198375
O43913	Origin recognition complex subunit 5 OS=Homo sapiens OX=9606 GN=ORC5 PE=1 SV=1	High	21.897	13	5	5	5	435	50.3	7.74	8.01	ORC5	DNA metabolism;other metabolic processes;other biological processes	cytosol;nucleus;other cell component	nucleic acid binding activity;other molecular function	57536925
Q8TBA6	Golgin subfamily A member 5 OS=Homo sapiens OX=9606 GN=GOLGA5 PE=1 SV=3	High	21.897	7	4	4	4	731	83	5.83	11.52	GOLGA5	cell organization and biogenesis;transport	other membranes;ER/Golgi	other molecular function	28730719
Q13435	Splicing factor 3B subunit 2 OS=Homo sapiens OX=9606 GN=SF3B2 PE=1 SV=2	High	21.867	7	5	5	5	895	100.2	5.67	7.54	SF3B2	cell organization and biogenesis;RNA metabolism OR transcription;other metabolic processes	nucleus		36509283
P49759	Dual specificity protein kinase CLK1 OS=Homo sapiens OX=9606 GN=CLK1 PE=1 SV=2	High	21.824	12	5	5	5	484	57.3	8.87	8.38	CLK1	other biological processes	nucleus	kinase activity;other molecular function	67008118
Q14807	Kinesin-like protein KIF22 OS=Homo sapiens OX=9606 GN=KIF22 PE=1 SV=5	High	21.783	9	4	4	4	665	73.2	9.45	6.24	KIF22	cell cycle OR cell proliferation;cell organization and biogenesis;DNA metabolism;other metabolic processes;stress response;other biological processes	cytosol;cytoskeleton;nucleus;other cell component	cytoskeletal activity;nucleic acid binding activity;other molecular function	113896850
P47985	Cytochrome b-c1 complex subunit Rieske, mitochondrial OS=Homo sapiens OX=9606 GN=UQCRFS1 PE=1 SV=2	High	21.713	14	4	6	4	274	29.6	8.32	11.21	UQCRFS1	cell organization and biogenesis;other metabolic processes;transport	other membranes;mitochondrion	transporter activity;other molecular function	106985916
P67870	Casein kinase II subunit beta OS=Homo sapiens OX=9606 GN=CSNK2B PE=1 SV=1	High	21.702	14	3	8	3	215	24.9	5.55	16.23	CSNK2B	cell organization and biogenesis;protein metabolism;other metabolic processes;developmental processes;signal transduction;other biological processes	non-structural extracellular;cytosol;nucleus;other cell component	signal transduction activity or receptor binding;enzyme regulator activity;kinase activity;other molecular function	214036009
P61923	Coatomer subunit zeta-1 OS=Homo sapiens OX=9606 GN=COPZ1 PE=1 SV=1	High	21.648	25	4	5	4	177	20.2	4.81	6.82	COPZ1	transport	other membranes;cytosol;ER/Golgi		21689720
Q53HL2	Borealin OS=Homo sapiens OX=9606 GN=CDCA8 PE=1 SV=2	High	21.62	24	5	5	5	280	31.3	9.86	10.24	CDCA8	cell cycle OR cell proliferation;cell organization and biogenesis;other biological processes	cytosol;cytoskeleton;nucleus;other cell component		136436197
P62491	Ras-related protein Rab-11A OS=Homo sapiens OX=9606 GN=RAB11A PE=1 SV=3	High	21.603	26	5	6	5	216	24.4	6.57	16.14	RAB11A	cell cycle OR cell proliferation;cell organization and biogenesis;transport;developmental processes;other biological processes	non-structural extracellular;plasma membrane;other membranes;cytosol;cytoskeleton;ER/Golgi;other cytoplasmic organelle;other cell component	cytoskeletal activity;other molecular function	206995834
Q13136	Liprin-alpha-1 OS=Homo sapiens OX=9606 GN=PPFIA1 PE=1 SV=1	High	21.576	5	5	5	5	1202	135.7	6.29	6.54	PPFIA1	cell adhesion;cell organization and biogenesis;signal transduction;other biological processes	cytosol;other cell component		6.87639e+06
Q8WUA2	Peptidyl-prolyl cis-trans isomerase-like 4 OS=Homo sapiens OX=9606 GN=PPIL4 PE=1 SV=1	High	21.549	11	4	5	4	492	57.2	5.92	13.7	PPIL4		cytosol;nucleus	other molecular function	31482598
O60841	Eukaryotic translation initiation factor 5B OS=Homo sapiens OX=9606 GN=EIF5B PE=1 SV=4	High	21.547	5	4	5	4	1220	138.7	5.49	8.49	EIF5B	cell organization and biogenesis;protein metabolism;other metabolic processes;other biological processes	cytosol;other cell component	nucleic acid binding activity;other molecular function	678728550
Q96A33	PAT complex subunit CCDC47 OS=Homo sapiens OX=9606 GN=CCDC47 PE=1 SV=1	High	21.429	15	6	6	6	483	55.8	4.87	12.96	CCDC47	cell organization and biogenesis;protein metabolism;other metabolic processes;stress response;developmental processes;signal transduction;other biological processes	other membranes;cytosol;ER/Golgi;other cell component	translation activity;other molecular function	140635426
O75521	Enoyl-CoA delta isomerase 2 OS=Homo sapiens OX=9606 GN=ECI2 PE=1 SV=4	High	21.375	10	3	4	3	394	43.6	9	9.31	ECI2	other metabolic processes	cytosol;mitochondrion;other cytoplasmic organelle;other cell component	other molecular function	218948584
Q13526	Peptidyl-prolyl cis-trans isomerase NIMA-interacting 1 OS=Homo sapiens OX=9606 GN=PIN1 PE=1 SV=1	High	21.348	21	2	3	2	163	18.2	8.82	9.77	PIN1	cell organization and biogenesis;protein metabolism;other metabolic processes;stress response;developmental processes;signal transduction;other biological processes	cytosol;cytoskeleton;nucleus;other cell component	enzyme regulator activity;cytoskeletal activity;other molecular function	64097480
Q5QNW6	Histone H2B type 2-F OS=Homo sapiens OX=9606 GN=H2BC18 PE=1 SV=3	High	21.31	27	4	12	2	126	13.9	10.32	22.87	H2BC18		cytosol;nucleus;other cell component	nucleic acid binding activity;other molecular function	3390748028
P35613	Basigin OS=Homo sapiens OX=9606 GN=BSG PE=1 SV=2	High	21.25	10	3	6	3	385	42.2	5.66	15.06	BSG	cell adhesion;cell organization and biogenesis;developmental processes;signal transduction;other biological processes	plasma membrane;other membranes;ER/Golgi;other cytoplasmic organelle;other cell component	other molecular function	123138732
P61254	Large ribosomal subunit protein uL24 OS=Homo sapiens OX=9606 GN=RPL26 PE=1 SV=1	High	21.234	34	7	11	7	145	17.2	10.55	22.52	RPL26	protein metabolism;RNA metabolism OR transcription;other metabolic processes;stress response;signal transduction;other biological processes	cytosol;translational apparatus;nucleus;other cell component	nucleic acid binding activity;other molecular function	1147614664
Q12904	Aminoacyl tRNA synthase complex-interacting multifunctional protein 1 OS=Homo sapiens OX=9606 GN=AIMP1 PE=1 SV=2	High	21.231	24	4	4	4	312	34.3	8.43	6.94	AIMP1	cell-cell signaling;protein metabolism;other metabolic processes;stress response;developmental processes;signal transduction;other biological processes	non-structural extracellular;cytosol;ER/Golgi;nucleus;other cell component	signal transduction activity or receptor binding;nucleic acid binding activity;other molecular function	29869828
Q13310	Polyadenylate-binding protein 4 OS=Homo sapiens OX=9606 GN=PABPC4 PE=1 SV=1	High	21.21	8	4	5	1	644	70.7	9.26	12.54	PABPC4	protein metabolism;RNA metabolism OR transcription;other metabolic processes;stress response;other biological processes	cytosol;nucleus;other cell component	nucleic acid binding activity
P28482	Mitogen-activated protein kinase 1 OS=Homo sapiens OX=9606 GN=MAPK1 PE=1 SV=3	High	21.168	11	3	5	2	360	41.4	6.98	7.52	MAPK1	cell-cell signaling;cell cycle OR cell proliferation;protein metabolism;other metabolic processes;stress response;transport;developmental processes;signal transduction;other biological processes	non-structural extracellular;plasma membrane;other membranes;cytosol;cytoskeleton;mitochondrion;ER/Golgi;nucleus;other cytoplasmic organelle;other cell component	nucleic acid binding activity;kinase activity;other molecular function	7167484
Q7Z6E9	E3 ubiquitin-protein ligase RBBP6 OS=Homo sapiens OX=9606 GN=RBBP6 PE=1 SV=1	High	21.138	2	2	3	2	1792	201.4	9.64	9.76	RBBP6	protein metabolism;DNA metabolism;RNA metabolism OR transcription;other metabolic processes;stress response;developmental processes;other biological processes	cytosol;cytoskeleton;nucleus;other cell component	other molecular function	37249448
Q9Y3U8	Large ribosomal subunit protein eL36 OS=Homo sapiens OX=9606 GN=RPL36 PE=1 SV=3	High	21.073	21	3	7	3	105	12.2	11.59	18.96	RPL36	protein metabolism;other metabolic processes	cytosol;translational apparatus;nucleus;other cell component	other molecular function	851663388
P48594	Serpin B4 OS=Homo sapiens OX=9606 GN=SERPINB4 PE=1 SV=2	High	21.073	13	4	4	1	390	44.8	6.21	12.22	SERPINB4	other biological processes	non-structural extracellular;plasma membrane;other membranes;cytosol	enzyme regulator activity;other molecular function	42818092
O60563	Cyclin-T1 OS=Homo sapiens OX=9606 GN=CCNT1 PE=1 SV=1	High	20.99	8	3	5	3	726	80.6	8.78	7.74	CCNT1	RNA metabolism OR transcription;other metabolic processes;other biological processes	cytosol;nucleus	enzyme regulator activity;nucleic acid binding activity;other molecular function	6.25677e+07
P33992	DNA replication licensing factor MCM5 OS=Homo sapiens OX=9606 GN=MCM5 PE=1 SV=5	High	20.98	7	4	5	4	734	82.2	8.37	7.36	MCM5	DNA metabolism;other metabolic processes;stress response;other biological processes	nucleus;other cell component	nucleic acid binding activity;other molecular function	65527788
O00161	Synaptosomal-associated protein 23 OS=Homo sapiens OX=9606 GN=SNAP23 PE=1 SV=1	High	20.974	36	5	6	5	211	23.3	5.01	6.33	SNAP23	cell-cell signaling;cell organization and biogenesis;stress response;transport	plasma membrane;other membranes;mitochondrion;nucleus;other cytoplasmic organelle;other cell component	other molecular function	82488316
P31947	14-3-3 protein sigma OS=Homo sapiens OX=9606 GN=SFN PE=1 SV=1	High	20.936	16	4	10	1	248	27.8	4.74	18.07	SFN	cell cycle OR cell proliferation;cell organization and biogenesis;stress response;transport;signal transduction;other biological processes	non-structural extracellular;cytosol;nucleus;other cell component	enzyme regulator activity;other molecular function	38053771
P29508	Serpin B3 OS=Homo sapiens OX=9606 GN=SERPINB3 PE=1 SV=2	High	20.914	13	5	6	2	390	44.5	6.81	14.04	SERPINB3	cell-cell signaling;other biological processes	non-structural extracellular;plasma membrane;other membranes;cytosol;nucleus;other cytoplasmic organelle;other cell component	enzyme regulator activity;other molecular function	399482352
P82912	Small ribosomal subunit protein uS11m OS=Homo sapiens OX=9606 GN=MRPS11 PE=1 SV=2	High	20.9	31	3	4	3	194	20.6	10.81	10.01	MRPS11	protein metabolism;other metabolic processes	other membranes;mitochondrion;translational apparatus	other molecular function
Q96A65	Exocyst complex component 4 OS=Homo sapiens OX=9606 GN=EXOC4 PE=1 SV=1	High	20.879	6	4	4	4	974	110.4	6.49	7.36	EXOC4	cell-cell signaling;cell cycle OR cell proliferation;cell organization and biogenesis;transport;developmental processes;other biological processes	plasma membrane;other membranes;cytosol;cytoskeleton;other cell component	other molecular function
Q9H9J2	Large ribosomal subunit protein mL44 OS=Homo sapiens OX=9606 GN=MRPL44 PE=1 SV=1	High	20.869	14	4	5	4	332	37.5	8.4	13.1	MRPL44	protein metabolism;RNA metabolism OR transcription;other metabolic processes	plasma membrane;other membranes;mitochondrion;translational apparatus;nucleus	nucleic acid binding activity;other molecular function	118523886
P51153	Ras-related protein Rab-13 OS=Homo sapiens OX=9606 GN=RAB13 PE=1 SV=1	High	20.844	27	5	7	3	203	22.8	9.19	17.73	RAB13	cell organization and biogenesis;transport;developmental processes;signal transduction;other biological processes	plasma membrane;other membranes;cytosol;ER/Golgi;other cytoplasmic organelle;other cell component	other molecular function	224121640
P22694	cAMP-dependent protein kinase catalytic subunit beta OS=Homo sapiens OX=9606 GN=PRKACB PE=1 SV=2	High	20.76	17	5	6	1	351	40.6	8.78	13.1	PRKACB	cell organization and biogenesis;protein metabolism;other metabolic processes;stress response;developmental processes;signal transduction;other biological processes	plasma membrane;other membranes;cytosol;cytoskeleton;nucleus;other cell component	kinase activity;other molecular function
Q7KZI7	Serine/threonine-protein kinase MARK2 OS=Homo sapiens OX=9606 GN=MARK2 PE=1 SV=2	High	20.676	7	5	5	5	788	87.9	9.72	11.22	MARK2	cell organization and biogenesis;protein metabolism;other metabolic processes;developmental processes;signal transduction;other biological processes	plasma membrane;other membranes;cytoskeleton;mitochondrion;nucleus;other cell component	enzyme regulator activity;cytoskeletal activity;kinase activity;other molecular function	162948084
Q15021	Condensin complex subunit 1 OS=Homo sapiens OX=9606 GN=NCAPD2 PE=1 SV=3	High	20.661	5	4	4	4	1401	157.1	6.61	2.13	NCAPD2	cell cycle OR cell proliferation;cell organization and biogenesis;other biological processes	cytosol;cytoskeleton;nucleus;other cell component	other molecular function	30582284
Q9NY12	H/ACA ribonucleoprotein complex subunit 1 OS=Homo sapiens OX=9606 GN=GAR1 PE=1 SV=1	High	20.609	24	5	9	5	217	22.3	10.92	11.66	GAR1	cell organization and biogenesis;DNA metabolism;RNA metabolism OR transcription;other metabolic processes	nucleus	nucleic acid binding activity	307703656
P41250	Glycine--tRNA ligase OS=Homo sapiens OX=9606 GN=GARS1 PE=1 SV=3	High	20.6	8	5	8	5	739	83.1	7.03	17.55	GARS1	protein metabolism;RNA metabolism OR transcription;other metabolic processes	non-structural extracellular;cytosol;mitochondrion;other cell component	other molecular function	106293184
P49959	Double-strand break repair protein MRE11 OS=Homo sapiens OX=9606 GN=MRE11 PE=1 SV=3	High	20.566	7	4	7	4	708	80.5	5.9	7.25	MRE11	cell cycle OR cell proliferation;cell organization and biogenesis;DNA metabolism;other metabolic processes;stress response;signal transduction;other biological processes	cytosol;nucleus;other cell component	nucleic acid binding activity;other molecular function	7.39852e+07
Q9Y316	Protein MEMO1 OS=Homo sapiens OX=9606 GN=MEMO1 PE=1 SV=1	High	20.562	15	4	6	4	297	33.7	7.14	15.32	MEMO1	other biological processes			188007484
P23919	Thymidylate kinase OS=Homo sapiens OX=9606 GN=DTYMK PE=1 SV=4	High	20.54	31	6	6	6	212	23.8	8.27	8.32	DTYMK	other metabolic processes;other biological processes	cytosol;nucleus;other cell component	kinase activity;other molecular function	82744456
Q8WTT2	Nucleolar complex protein 3 homolog OS=Homo sapiens OX=9606 GN=NOC3L PE=1 SV=1	High	20.504	7	3	3	3	800	92.5	9.17	6.46	NOC3L	DNA metabolism;other metabolic processes;other biological processes	mitochondrion;nucleus	other molecular function	5.4178e+07
O75390	Citrate synthase, mitochondrial OS=Homo sapiens OX=9606 GN=CS PE=1 SV=2	High	20.487	9	4	6	4	466	51.7	8.32	7.7	CS	other metabolic processes	mitochondrion	other molecular function	81614932
Q7Z4W1	L-xylulose reductase OS=Homo sapiens OX=9606 GN=DCXR PE=1 SV=2	High	20.453	23	5	5	5	244	25.9	8.1	13.63	DCXR	other metabolic processes;other biological processes	plasma membrane;other membranes;cytosol;cytoskeleton;other cell component	other molecular function	166750706
P07237	Protein disulfide-isomerase OS=Homo sapiens OX=9606 GN=P4HB PE=1 SV=3	High	20.438	9	4	5	4	508	57.1	4.87	9.13	P4HB	protein metabolism;other metabolic processes;stress response;transport;signal transduction;other biological processes	non-structural extracellular;plasma membrane;other membranes;cytosol;cytoskeleton;ER/Golgi;other cell component	signal transduction activity or receptor binding;cytoskeletal activity;other molecular function	18369350
Q14498	RNA-binding protein 39 OS=Homo sapiens OX=9606 GN=RBM39 PE=1 SV=2	High	20.421	9	4	5	4	530	59.3	10.1	9.46	RBM39	RNA metabolism OR transcription;other metabolic processes;other biological processes	cytoskeleton;nucleus;other cell component	other molecular function	290976364
Q9UH62	Armadillo repeat-containing X-linked protein 3 OS=Homo sapiens OX=9606 GN=ARMCX3 PE=1 SV=1	High	20.358	16	5	6	5	379	42.5	8.37	6.45	ARMCX3	cell organization and biogenesis;transport;other biological processes	other membranes;cytosol;mitochondrion;nucleus;other cell component		91756882
P62070	Ras-related protein R-Ras2 OS=Homo sapiens OX=9606 GN=RRAS2 PE=1 SV=1	High	20.342	19	3	5	3	204	23.4	6.01	7.2	RRAS2	developmental processes;signal transduction;other biological processes	plasma membrane;other membranes;ER/Golgi	other molecular function	132655072
P43121	Cell surface glycoprotein MUC18 OS=Homo sapiens OX=9606 GN=MCAM PE=1 SV=2	High	20.327	9	4	4	4	646	71.6	5.76	8.33	MCAM	cell adhesion;stress response;developmental processes;other biological processes	non-structural extracellular;plasma membrane;other membranes	other molecular function	166809404
P08237	ATP-dependent 6-phosphofructokinase, muscle type OS=Homo sapiens OX=9606 GN=PFKM PE=1 SV=2	High	20.282	9	5	5	3	780	85.1	7.99	11.84	PFKM	other metabolic processes;other biological processes	plasma membrane;other membranes;cytosol;cytoskeleton;nucleus	kinase activity;other molecular function	68748464
O76075	DNA fragmentation factor subunit beta OS=Homo sapiens OX=9606 GN=DFFB PE=1 SV=1	High	20.205	14	3	3	3	338	39.1	9	6.81	DFFB	cell organization and biogenesis;DNA metabolism;other metabolic processes;other biological processes	cytosol;nucleus;other cell component	nucleic acid binding activity;other molecular function	197766273
P41223	Protein BUD31 homolog OS=Homo sapiens OX=9606 GN=BUD31 PE=1 SV=2	High	20.177	34	4	5	4	144	17	8.82	10.21	BUD31	RNA metabolism OR transcription;other metabolic processes;other biological processes	cytoskeleton;nucleus;other cell component	other molecular function	185818706
Q8IU81	Interferon regulatory factor 2-binding protein 1 OS=Homo sapiens OX=9606 GN=IRF2BP1 PE=1 SV=1	High	20.171	9	3	5	3	584	61.6	8.18	15.68	IRF2BP1	protein metabolism;other metabolic processes;other biological processes	nucleus	other molecular function	1.33029e+08
Q9BW27	Nuclear pore complex protein Nup85 OS=Homo sapiens OX=9606 GN=NUP85 PE=1 SV=1	High	20.157	8	4	4	4	656	75	5.55	6.9	NUP85	cell organization and biogenesis;other metabolic processes;transport;developmental processes;other biological processes	other membranes;cytosol;cytoskeleton;nucleus;other cell component	other molecular function	66930953
P04844	Dolichyl-diphosphooligosaccharide--protein glycosyltransferase subunit 2 OS=Homo sapiens OX=9606 GN=RPN2 PE=1 SV=3	High	20.15	11	4	4	4	631	69.2	5.69	7.22	RPN2	protein metabolism;other metabolic processes	other membranes;ER/Golgi;nucleus		160608772
Q01813	ATP-dependent 6-phosphofructokinase, platelet type OS=Homo sapiens OX=9606 GN=PFKP PE=1 SV=2	High	20.128	7	5	5	3	784	85.5	7.55	11.6	PFKP	other metabolic processes;other biological processes	cytosol;other cell component	kinase activity;other molecular function	46828868
O95251	Histone acetyltransferase KAT7 OS=Homo sapiens OX=9606 GN=KAT7 PE=1 SV=1	High	20.102	8	4	5	4	611	70.6	8.85	7.28	KAT7	cell organization and biogenesis;protein metabolism;DNA metabolism;RNA metabolism OR transcription;other metabolic processes;stress response;signal transduction;other biological processes	cytosol;nucleus;other cell component	nucleic acid binding activity;other molecular function	31059622
Q9Y2Q3	Glutathione S-transferase kappa 1 OS=Homo sapiens OX=9606 GN=GSTK1 PE=1 SV=3	High	20.07	27	4	4	4	226	25.5	8.41	6.52	GSTK1	other metabolic processes;other biological processes	cytosol;mitochondrion;other cytoplasmic organelle	other molecular function	60571616
Q9H3K6	BolA-like protein 2 OS=Homo sapiens OX=9606 GN=BOLA2 PE=1 SV=1	High	20.017	29	2	3	2	86	10.1	6.52	10.16	BOLA2; BOLA2B	cell organization and biogenesis;protein metabolism;other metabolic processes;other biological processes	cytosol;nucleus;other cell component	other molecular function	158068464
O00139	Kinesin-like protein KIF2A OS=Homo sapiens OX=9606 GN=KIF2A PE=1 SV=3	High	19.944	8	4	5	4	706	79.9	6.68	5.26	KIF2A	cell cycle OR cell proliferation;cell organization and biogenesis;developmental processes;other biological processes	cytosol;cytoskeleton;nucleus;other cell component	cytoskeletal activity;other molecular function	45552461
Q9UNM6	26S proteasome non-ATPase regulatory subunit 13 OS=Homo sapiens OX=9606 GN=PSMD13 PE=1 SV=2	High	19.927	15	5	6	5	376	42.9	5.81	7.23	PSMD13	cell cycle OR cell proliferation;cell organization and biogenesis;protein metabolism;other metabolic processes	non-structural extracellular;cytosol;nucleus;other cell component	other molecular function	79741653
P36957	Dihydrolipoyllysine-residue succinyltransferase component of 2-oxoglutarate dehydrogenase complex, mitochondrial OS=Homo sapiens OX=9606 GN=DLST PE=1 SV=4	High	19.876	8	3	4	3	453	48.7	8.95	4.63	DLST	other metabolic processes	cytosol;mitochondrion;nucleus;other cell component	other molecular function	34371753
P25685	DnaJ homolog subfamily B member 1 OS=Homo sapiens OX=9606 GN=DNAJB1 PE=1 SV=4	High	19.866	17	6	8	5	340	38	8.63	10.81	DNAJB1	protein metabolism;other metabolic processes;stress response;developmental processes;other biological processes	cytosol;nucleus;other cell component	other molecular function	191647360
Q13155	Aminoacyl tRNA synthase complex-interacting multifunctional protein 2 OS=Homo sapiens OX=9606 GN=AIMP2 PE=1 SV=2	High	19.752	18	4	6	4	320	35.3	8.22	12.02	AIMP2	cell organization and biogenesis;protein metabolism;other metabolic processes;developmental processes;other biological processes	cytosol;nucleus;other cell component	other molecular function	28039462
Q96EY1	DnaJ homolog subfamily A member 3, mitochondrial OS=Homo sapiens OX=9606 GN=DNAJA3 PE=1 SV=2	High	19.621	15	5	7	5	480	52.5	9.26	14.35	DNAJA3	cell organization and biogenesis;protein metabolism;DNA metabolism;other metabolic processes;stress response;signal transduction;other biological processes	plasma membrane;other membranes;cytosol;mitochondrion;nucleus;other cell component	signal transduction activity or receptor binding;enzyme regulator activity;other molecular function	167265736
P46459	Vesicle-fusing ATPase OS=Homo sapiens OX=9606 GN=NSF PE=1 SV=3	High	19.621	6	4	4	4	744	82.5	6.95	9.26	NSF	cell organization and biogenesis;transport;other biological processes	plasma membrane;other membranes;cytosol;ER/Golgi;other cell component	signal transduction activity or receptor binding;other molecular function	40058516
O15269	Serine palmitoyltransferase 1 OS=Homo sapiens OX=9606 GN=SPTLC1 PE=1 SV=1	High	19.592	13	4	4	4	473	52.7	6.01	8.91	SPTLC1	other metabolic processes;other biological processes	other membranes;ER/Golgi;other cell component	other molecular function	95310517
P62330	ADP-ribosylation factor 6 OS=Homo sapiens OX=9606 GN=ARF6 PE=1 SV=2	High	19.555	35	4	4	4	175	20.1	8.95	11.1	ARF6	cell adhesion;cell organization and biogenesis;transport;developmental processes;other biological processes	plasma membrane;other membranes;cytosol;ER/Golgi;other cytoplasmic organelle;other cell component	other molecular function	104795298
Q8TED0	U3 small nucleolar RNA-associated protein 15 homolog OS=Homo sapiens OX=9606 GN=UTP15 PE=1 SV=3	High	19.528	9	3	5	3	518	58.4	9.11	8.8	UTP15	RNA metabolism OR transcription;other metabolic processes;other biological processes	ER/Golgi;nucleus;other cell component		12253273
Q15758	Neutral amino acid transporter B(0) OS=Homo sapiens OX=9606 GN=SLC1A5 PE=1 SV=2	High	19.515	10	5	5	5	541	56.6	5.48	10.24	SLC1A5	cell organization and biogenesis;transport;other biological processes	plasma membrane;other membranes;cytoskeleton;other cell component	transporter activity;other molecular function	198886330
P83731	Large ribosomal subunit protein eL24 OS=Homo sapiens OX=9606 GN=RPL24 PE=1 SV=1	High	19.498	31	5	9	5	157	17.8	11.25	16.98	RPL24	cell cycle OR cell proliferation;cell organization and biogenesis;protein metabolism;other metabolic processes;developmental processes	cytosol;ER/Golgi;translational apparatus;other cell component	nucleic acid binding activity;other molecular function	1090073336
P29692	Elongation factor 1-delta OS=Homo sapiens OX=9606 GN=EEF1D PE=1 SV=5	High	19.445	13	2	2	2	281	31.1	5.01	7.87	EEF1D	protein metabolism;other metabolic processes;stress response;other biological processes	cytosol;nucleus;other cell component	enzyme regulator activity;nucleic acid binding activity;other molecular function
Q9UEY8	Gamma-adducin OS=Homo sapiens OX=9606 GN=ADD3 PE=1 SV=1	High	19.432	11	6	6	6	706	79.1	6.32	9.34	ADD3	cell organization and biogenesis;other biological processes	plasma membrane;other membranes;cytosol;cytoskeleton;nucleus;other cell component	cytoskeletal activity;other molecular function	179304808
O00629	Importin subunit alpha-3 OS=Homo sapiens OX=9606 GN=KPNA4 PE=1 SV=1	High	19.388	7	3	5	1	521	57.9	4.96	7.78	KPNA4	cell-cell signaling;other metabolic processes;stress response;transport	other membranes;cytosol;nucleus;other cell component	other molecular function	100983616
Q15022	Polycomb protein SUZ12 OS=Homo sapiens OX=9606 GN=SUZ12 PE=1 SV=3	High	19.356	6	3	4	3	739	83	8.81	8.39	SUZ12	cell cycle OR cell proliferation;cell organization and biogenesis;developmental processes;other biological processes	nucleus;other cell component	enzyme regulator activity;nucleic acid binding activity;other molecular function	68573516
Q6YN16	Hydroxysteroid dehydrogenase-like protein 2 OS=Homo sapiens OX=9606 GN=HSDL2 PE=1 SV=1	High	19.353	15	5	5	5	418	45.4	7.99	11.4	HSDL2	other biological processes	mitochondrion;other cytoplasmic organelle	other molecular function	141137769
Q9UBF2	Coatomer subunit gamma-2 OS=Homo sapiens OX=9606 GN=COPG2 PE=1 SV=1	High	19.282	7	5	7	4	871	97.6	5.81	10.98	COPG2	transport	other membranes;cytosol;ER/Golgi;other cell component	other molecular function	56382370
P82921	Small ribosomal subunit protein bS21m OS=Homo sapiens OX=9606 GN=MRPS21 PE=1 SV=3	High	19.193	47	4	6	4	87	10.7	9.92	13.39	MRPS21	protein metabolism;other metabolic processes	other membranes;mitochondrion;translational apparatus	other molecular function	318537672
Q9H845	Complex I assembly factor ACAD9, mitochondrial OS=Homo sapiens OX=9606 GN=ACAD9 PE=1 SV=1	High	19.174	9	6	9	6	621	68.7	7.96	6.69	ACAD9	cell organization and biogenesis;other metabolic processes	other membranes;mitochondrion;nucleus;other cell component	other molecular function	1561661434
Q00688	Peptidyl-prolyl cis-trans isomerase FKBP3 OS=Homo sapiens OX=9606 GN=FKBP3 PE=1 SV=1	High	19.17	18	3	3	3	224	25.2	9.28	8.65	FKBP3		nucleus	other molecular function	119750636
P13667	Protein disulfide-isomerase A4 OS=Homo sapiens OX=9606 GN=PDIA4 PE=1 SV=2	High	19.065	8	4	5	4	645	72.9	5.07	7.62	PDIA4	protein metabolism;other metabolic processes;stress response;transport	non-structural extracellular;ER/Golgi;other cell component	other molecular function	14917258
O43290	U4/U6.U5 tri-snRNP-associated protein 1 OS=Homo sapiens OX=9606 GN=SART1 PE=1 SV=1	High	19.044	10	5	5	5	800	90.2	6.13	4.76	SART1	cell organization and biogenesis;RNA metabolism OR transcription;other metabolic processes;other biological processes	cytosol;ER/Golgi;nucleus;other cell component		5.29061e+07
P41091	Eukaryotic translation initiation factor 2 subunit 3 OS=Homo sapiens OX=9606 GN=EIF2S3 PE=1 SV=3	High	19.002	17	6	6	6	472	51.1	8.4	5.13	EIF2S3	cell organization and biogenesis;protein metabolism;other metabolic processes	cytosol;other cell component	nucleic acid binding activity;other molecular function	94869267
P46778	Large ribosomal subunit protein eL21 OS=Homo sapiens OX=9606 GN=RPL21 PE=1 SV=2	High	18.923	23	4	9	4	160	18.6	10.49	15.32	RPL21	protein metabolism;other metabolic processes	cytosol;ER/Golgi;translational apparatus;other cell component	other molecular function	576294991
Q9UDY2	Tight junction protein 2 OS=Homo sapiens OX=9606 GN=TJP2 PE=1 SV=2	High	18.898	7	6	6	6	1190	133.9	7.4	6.59	TJP2	cell adhesion;cell organization and biogenesis;other metabolic processes;other biological processes	plasma membrane;other membranes;cytosol;nucleus;other cell component	kinase activity;other molecular function	16992618
P07737	Profilin-1 OS=Homo sapiens OX=9606 GN=PFN1 PE=1 SV=2	High	18.89	36	4	5	4	140	15	8.27	12.26	PFN1	cell organization and biogenesis;developmental processes;other biological processes	cytosol;cytoskeleton;nucleus;other cell component	cytoskeletal activity;other molecular function	213979024
O95376	E3 ubiquitin-protein ligase ARIH2 OS=Homo sapiens OX=9606 GN=ARIH2 PE=1 SV=1	High	18.883	11	4	4	4	493	57.8	5.63	9.39	ARIH2	cell cycle OR cell proliferation;protein metabolism;other metabolic processes;other biological processes	nucleus;other cell component	other molecular function	33842584
Q9BSJ2	Gamma-tubulin complex component 2 OS=Homo sapiens OX=9606 GN=TUBGCP2 PE=1 SV=2	High	18.829	5	4	4	4	902	102.5	6.84	6.78	TUBGCP2	cell cycle OR cell proliferation;cell organization and biogenesis;developmental processes	cytosol;cytoskeleton;nucleus	cytoskeletal activity	37495228
Q659C4	La-related protein 1B OS=Homo sapiens OX=9606 GN=LARP1B PE=1 SV=2	High	18.824	4	4	4	1	914	105.3	7.61	10.43	LARP1B	other biological processes	cytosol;other cell component	nucleic acid binding activity	7232136
P61160	Actin-related protein 2 OS=Homo sapiens OX=9606 GN=ACTR2 PE=1 SV=1	High	18.743	14	4	5	4	394	44.7	6.74	9.58	ACTR2	cell cycle OR cell proliferation;cell organization and biogenesis;stress response;transport;other biological processes	non-structural extracellular;cytosol;cytoskeleton;nucleus;other cytoplasmic organelle;other cell component	cytoskeletal activity;other molecular function	34907776
Q96JM3	Chromosome alignment-maintaining phosphoprotein 1 OS=Homo sapiens OX=9606 GN=CHAMP1 PE=1 SV=2	High	18.732	8	6	6	6	812	89	8.44	7.47	CHAMP1	cell cycle OR cell proliferation;cell organization and biogenesis;other biological processes	cytoskeleton;nucleus;other cell component	other molecular function	49997637
P62269	Small ribosomal subunit protein uS13 OS=Homo sapiens OX=9606 GN=RPS18 PE=1 SV=3	High	18.728	32	5	8	5	152	17.7	10.99	15.35	RPS18	protein metabolism;other metabolic processes	cytosol;translational apparatus;nucleus;other cell component	nucleic acid binding activity;other molecular function	350168568
Q8TB72	Pumilio homolog 2 OS=Homo sapiens OX=9606 GN=PUM2 PE=1 SV=2	High	18.708	4	4	6	2	1066	114.1	7.08	9.63	PUM2	cell organization and biogenesis;RNA metabolism OR transcription;other metabolic processes;developmental processes;other biological processes	other membranes;cytosol;nucleus;other cell component	nucleic acid binding activity	37744032
Q13765	Nascent polypeptide-associated complex subunit alpha OS=Homo sapiens OX=9606 GN=NACA PE=1 SV=1	High	18.696	20	3	3	3	215	23.4	4.56	7.75	NACA	protein metabolism;other metabolic processes;stress response;transport;developmental processes;other biological processes	translational apparatus;nucleus;other cell component	nucleic acid binding activity;other molecular function	148270080
Q9H2U2	Inorganic pyrophosphatase 2, mitochondrial OS=Homo sapiens OX=9606 GN=PPA2 PE=1 SV=2	High	18.696	14	4	6	3	334	37.9	7.39	5.46	PPA2	other metabolic processes;other biological processes	mitochondrion;other cell component	other molecular function	58391884
Q16778	Histone H2B type 2-E OS=Homo sapiens OX=9606 GN=H2BC21 PE=1 SV=3	High	18.667	26	3	11	1	126	13.9	10.32	22.84	H2BC21	cell organization and biogenesis;stress response	non-structural extracellular;cytosol;nucleus;other cell component	nucleic acid binding activity;other molecular function	355558048
Q12965	Unconventional myosin-Ie OS=Homo sapiens OX=9606 GN=MYO1E PE=1 SV=2	High	18.657	5	5	5	5	1108	127	8.92	4.78	MYO1E	cell organization and biogenesis;transport;developmental processes;signal transduction;other biological processes	plasma membrane;other membranes;cytoskeleton;other cell component	cytoskeletal activity;other molecular function	10548471
Q16777	Histone H2A type 2-C OS=Homo sapiens OX=9606 GN=H2AC20 PE=1 SV=4	High	18.607	27	3	6	1	129	14	10.9	10.02	H2AC20	cell organization and biogenesis	nucleus;other cell component	nucleic acid binding activity;other molecular function	801557760
O00186	Syntaxin-binding protein 3 OS=Homo sapiens OX=9606 GN=STXBP3 PE=1 SV=2	High	18.569	8	5	6	5	592	67.7	7.8	8.68	STXBP3	cell adhesion;cell-cell signaling;stress response;transport;developmental processes;other biological processes	plasma membrane;other membranes;cytosol;other cell component	other molecular function	113707004
Q13596	Sorting nexin-1 OS=Homo sapiens OX=9606 GN=SNX1 PE=1 SV=3	High	18.545	9	4	4	3	522	59	5.15	6.87	SNX1	cell organization and biogenesis;transport;other biological processes	other membranes;cytosol;ER/Golgi;other cytoplasmic organelle;other cell component	signal transduction activity or receptor binding;other molecular function	29167524
Q29RF7	Sister chromatid cohesion protein PDS5 homolog A OS=Homo sapiens OX=9606 GN=PDS5A PE=1 SV=1	High	18.491	5	4	4	4	1337	150.7	7.91	5.19	PDS5A	cell cycle OR cell proliferation;cell organization and biogenesis;DNA metabolism;other metabolic processes;stress response;other biological processes	plasma membrane;other membranes;cytosol;nucleus;other cell component		6420942
P62266	Small ribosomal subunit protein uS12 OS=Homo sapiens OX=9606 GN=RPS23 PE=1 SV=3	High	18.356	16	3	9	3	143	15.8	10.49	23.6	RPS23	cell organization and biogenesis;protein metabolism;other metabolic processes;other biological processes	cytosol;ER/Golgi;translational apparatus;nucleus;other cell component	other molecular function	1010923056
P35250	Replication factor C subunit 2 OS=Homo sapiens OX=9606 GN=RFC2 PE=1 SV=3	High	18.336	16	4	4	4	354	39.1	6.44	7.47	RFC2	DNA metabolism;other metabolic processes;stress response;other biological processes	nucleus;other cell component	nucleic acid binding activity;other molecular function	130125693
P39019	Small ribosomal subunit protein eS19 OS=Homo sapiens OX=9606 GN=RPS19 PE=1 SV=2	High	18.332	26	6	7	6	145	16.1	10.32	10.2	RPS19	cell organization and biogenesis;protein metabolism;RNA metabolism OR transcription;other metabolic processes;stress response;other biological processes	cytosol;translational apparatus;nucleus;other cell component	other molecular function	318554733
P35268	Large ribosomal subunit protein eL22 OS=Homo sapiens OX=9606 GN=RPL22 PE=1 SV=2	High	18.27	51	4	7	4	128	14.8	9.19	17.56	RPL22	protein metabolism;other metabolic processes;other biological processes	cytosol;translational apparatus;nucleus;other cell component	other molecular function	2672064816
P56182	Ribosomal RNA processing protein 1 homolog A OS=Homo sapiens OX=9606 GN=RRP1 PE=1 SV=1	High	18.245	12	5	6	5	461	52.8	9.33	3.64	RRP1	RNA metabolism OR transcription;other metabolic processes	nucleus;other cell component		156051042
P50995	Annexin A11 OS=Homo sapiens OX=9606 GN=ANXA11 PE=1 SV=1	High	18.238	11	6	7	6	505	54.4	7.65	13.43	ANXA11	cell cycle OR cell proliferation;transport;other biological processes	plasma membrane;other membranes;cytosol;cytoskeleton;nucleus;other cytoplasmic organelle;other cell component	other molecular function	132493412
Q86SG5	Protein S100-A7A OS=Homo sapiens OX=9606 GN=S100A7A PE=1 SV=3	High	18.225	35	4	6	1	101	11.3	7.44	12.76	S100A7A	other biological processes	cytosol;other cell component	other molecular function
P40616	ADP-ribosylation factor-like protein 1 OS=Homo sapiens OX=9606 GN=ARL1 PE=1 SV=1	High	18.152	13	2	6	2	181	20.4	5.72	10.91	ARL1	cell organization and biogenesis;other metabolic processes;transport;other biological processes	other membranes;cytosol;ER/Golgi;other cell component	enzyme regulator activity;other molecular function	159049048
P48059	LIM and senescent cell antigen-like-containing domain protein 1 OS=Homo sapiens OX=9606 GN=LIMS1 PE=1 SV=4	High	18.128	10	3	5	3	325	37.2	8.05	6.42	LIMS1	cell adhesion;cell organization and biogenesis;signal transduction;other biological processes	plasma membrane;other membranes;cytosol;other cell component	cytoskeletal activity;other molecular function	200867432
P14373	Zinc finger protein RFP OS=Homo sapiens OX=9606 GN=TRIM27 PE=1 SV=1	High	18.089	9	4	5	4	513	58.5	6.21	9.07	TRIM27	cell organization and biogenesis;protein metabolism;other metabolic processes;stress response;transport;other biological processes	other membranes;cytosol;mitochondrion;nucleus;other cytoplasmic organelle;other cell component	nucleic acid binding activity;other molecular function	70774028
P84098	Large ribosomal subunit protein eL19 OS=Homo sapiens OX=9606 GN=RPL19 PE=1 SV=1	High	17.964	26	5	8	5	196	23.5	11.47	11.75	RPL19	protein metabolism;other metabolic processes	cytosol;translational apparatus;nucleus;other cell component	other molecular function	431380660
Q8WW12	PEST proteolytic signal-containing nuclear protein OS=Homo sapiens OX=9606 GN=PCNP PE=1 SV=2	High	17.886	17	2	3	2	178	18.9	7.49	8.1	PCNP	protein metabolism;other metabolic processes	nucleus		75135481
Q96TA1	Protein Niban 2 OS=Homo sapiens OX=9606 GN=NIBAN2 PE=1 SV=3	High	17.873	8	4	5	4	746	84.1	6.19	7.52	NIBAN2	cell-cell signaling;transport;other biological processes	plasma membrane;other membranes;cytosol;nucleus;other cell component	other molecular function	30743514
Q9UG63	ATP-binding cassette sub-family F member 2 OS=Homo sapiens OX=9606 GN=ABCF2 PE=1 SV=2	High	17.865	8	5	6	5	623	71.2	7.37	6.34	ABCF2		plasma membrane;other membranes	other molecular function	76914880
Q16543	Hsp90 co-chaperone Cdc37 OS=Homo sapiens OX=9606 GN=CDC37 PE=1 SV=1	High	17.853	13	3	3	3	378	44.4	5.25	3.1	CDC37	protein metabolism;other metabolic processes;other biological processes	cytosol;other cell component	enzyme regulator activity;other molecular function	65141308
P46087	28S rRNA (cytosine(4447)-C(5))-methyltransferase OS=Homo sapiens OX=9606 GN=NOP2 PE=1 SV=2	High	17.826	6	4	5	4	812	89.2	9.23	10.06	NOP2	cell organization and biogenesis;RNA metabolism OR transcription;other metabolic processes;other biological processes	nucleus	other molecular function	93796201
P61313	Large ribosomal subunit protein eL15 OS=Homo sapiens OX=9606 GN=RPL15 PE=1 SV=2	High	17.825	21	3	3	3	204	24.1	11.62	8.87	RPL15	protein metabolism;other metabolic processes	cytosol;translational apparatus;nucleus;other cell component	other molecular function	70471322
Q8WXX5	DnaJ homolog subfamily C member 9 OS=Homo sapiens OX=9606 GN=DNAJC9 PE=1 SV=1	High	17.805	18	5	6	5	260	29.9	5.73	11.91	DNAJC9	cell organization and biogenesis;other biological processes	non-structural extracellular;plasma membrane;other membranes;cytosol;nucleus;other cell component	other molecular function	47093219
Q9Y676	Small ribosomal subunit protein mS40 OS=Homo sapiens OX=9606 GN=MRPS18B PE=1 SV=1	High	17.701	24	4	5	4	258	29.4	9.38	11.47	MRPS18B	protein metabolism;other metabolic processes	other membranes;mitochondrion;translational apparatus;nucleus;other cell component	other molecular function	61117559
Q92879	CUGBP Elav-like family member 1 OS=Homo sapiens OX=9606 GN=CELF1 PE=1 SV=2	High	17.699	8	3	4	3	486	52	8.46	8.64	CELF1	cell organization and biogenesis;RNA metabolism OR transcription;other metabolic processes;developmental processes;other biological processes	nucleus;other cell component	nucleic acid binding activity;other molecular function	153791420
Q5JSZ5	Protein PRRC2B OS=Homo sapiens OX=9606 GN=PRRC2B PE=1 SV=2	High	17.685	4	6	7	6	2229	242.8	8.34	2.16	PRRC2B	other biological processes
Q8N6T3	ADP-ribosylation factor GTPase-activating protein 1 OS=Homo sapiens OX=9606 GN=ARFGAP1 PE=1 SV=2	High	17.603	10	3	4	3	406	44.6	5.66	7.79	ARFGAP1	transport;other biological processes	other membranes;cytosol;ER/Golgi;other cell component	enzyme regulator activity;other molecular function	83237240
Q16658	Fascin OS=Homo sapiens OX=9606 GN=FSCN1 PE=1 SV=3	High	17.564	9	4	5	4	493	54.5	7.24	11.87	FSCN1	cell organization and biogenesis;other biological processes	plasma membrane;other membranes;cytosol;cytoskeleton;other cell component	cytoskeletal activity;other molecular function	77572824
Q9Y483	Metal-response element-binding transcription factor 2 OS=Homo sapiens OX=9606 GN=MTF2 PE=1 SV=3	High	17.547	8	3	3	3	593	67	8.75	6.08	MTF2	cell organization and biogenesis;developmental processes;other biological processes	nucleus;other cell component	nucleic acid binding activity;other molecular function
Q9NQ29	Putative RNA-binding protein Luc7-like 1 OS=Homo sapiens OX=9606 GN=LUC7L PE=1 SV=1	High	17.526	13	5	7	3	371	43.7	9.92	11.07	LUC7L	cell organization and biogenesis;RNA metabolism OR transcription;other metabolic processes;other biological processes	nucleus	nucleic acid binding activity;other molecular function	12416570
Q13492	Phosphatidylinositol-binding clathrin assembly protein OS=Homo sapiens OX=9606 GN=PICALM PE=1 SV=2	High	17.466	4	2	4	2	652	70.7	7.9	8.17	PICALM	cell organization and biogenesis;transport;developmental processes;other biological processes	plasma membrane;other membranes;cytosol;ER/Golgi;nucleus;other cytoplasmic organelle;other cell component	signal transduction activity or receptor binding;cytoskeletal activity;other molecular function	66189074
O14617	AP-3 complex subunit delta-1 OS=Homo sapiens OX=9606 GN=AP3D1 PE=1 SV=1	High	17.464	4	4	4	4	1153	130.1	8.48	7.08	AP3D1	cell organization and biogenesis;transport;other biological processes	other membranes;ER/Golgi;other cytoplasmic organelle;other cell component		13989082
A6NHL2	Tubulin alpha chain-like 3 OS=Homo sapiens OX=9606 GN=TUBAL3 PE=1 SV=2	High	17.442	7	3	7	1	446	49.9	6.05	13.54	TUBAL3	cell cycle OR cell proliferation;cell organization and biogenesis	cytoskeleton;other cell component	cytoskeletal activity;other molecular function	85407552
O00154	Cytosolic acyl coenzyme A thioester hydrolase OS=Homo sapiens OX=9606 GN=ACOT7 PE=1 SV=3	High	17.438	13	3	3	3	380	41.8	8.54	9.79	ACOT7	other metabolic processes	cytosol;mitochondrion;nucleus;other cell component	other molecular function	106324116
Q92667	A-kinase anchor protein 1, mitochondrial OS=Homo sapiens OX=9606 GN=AKAP1 PE=1 SV=1	High	17.438	7	4	4	4	903	97.3	4.94	1.84	AKAP1	stress response;other biological processes	other membranes;cytosol;mitochondrion	other molecular function	3.01869e+07
Q06124	Tyrosine-protein phosphatase non-receptor type 11 OS=Homo sapiens OX=9606 GN=PTPN11 PE=1 SV=3	High	17.386	10	5	5	5	593	68	7.3	6.2	PTPN11	cell organization and biogenesis;protein metabolism;other metabolic processes;stress response;developmental processes;signal transduction;other biological processes	cytosol;nucleus;other cell component	signal transduction activity or receptor binding;other molecular function	10358311
P28331	NADH-ubiquinone oxidoreductase 75 kDa subunit, mitochondrial OS=Homo sapiens OX=9606 GN=NDUFS1 PE=1 SV=3	High	17.38	7	5	6	5	727	79.4	6.23	9.02	NDUFS1	cell organization and biogenesis;other metabolic processes;transport	other membranes;mitochondrion	transporter activity;other molecular function	68354016
P07196	Neurofilament light polypeptide OS=Homo sapiens OX=9606 GN=NEFL PE=1 SV=3	High	17.371	9	5	5	4	543	61.5	4.65	10.2	NEFL	cell organization and biogenesis;stress response;transport;developmental processes;other biological processes	cytosol;cytoskeleton;other cell component	cytoskeletal activity;other molecular function	93715670
Q15007	Pre-mRNA-splicing regulator WTAP OS=Homo sapiens OX=9606 GN=WTAP PE=1 SV=2	High	17.363	9	2	2	2	396	44.2	5.19	5.92	WTAP	RNA metabolism OR transcription;other metabolic processes;other biological processes	other membranes;nucleus;other cell component	other molecular function	12712332
Q9NX20	Large ribosomal subunit protein uL16m OS=Homo sapiens OX=9606 GN=MRPL16 PE=1 SV=1	High	17.354	15	4	5	4	251	28.4	10.13	13.27	MRPL16	protein metabolism;other metabolic processes	other membranes;mitochondrion;translational apparatus	nucleic acid binding activity;other molecular function	149717724
Q12929	Epidermal growth factor receptor kinase substrate 8 OS=Homo sapiens OX=9606 GN=EPS8 PE=1 SV=1	High	17.347	7	3	3	3	822	91.8	7.5	3.39	EPS8	cell cycle OR cell proliferation;cell organization and biogenesis;signal transduction;other biological processes	plasma membrane;other membranes;other cell component	cytoskeletal activity;other molecular function
O95429	BAG family molecular chaperone regulator 4 OS=Homo sapiens OX=9606 GN=BAG4 PE=1 SV=1	High	17.286	11	3	3	3	457	49.6	5.12	6.5	BAG4	cell organization and biogenesis;protein metabolism;other metabolic processes;other biological processes	plasma membrane;other membranes;cytosol;nucleus;other cell component	other molecular function	8592088
Q96EU6	Ribosomal RNA processing protein 36 homolog OS=Homo sapiens OX=9606 GN=RRP36 PE=1 SV=1	High	17.284	19	4	4	4	259	29.8	10.17	7.5	RRP36	RNA metabolism OR transcription;other metabolic processes;other biological processes	nucleus;other cell component		49295768
P05109	Protein S100-A8 OS=Homo sapiens OX=9606 GN=S100A8 PE=1 SV=1	High	17.274	31	3	4	3	93	10.8	7.03	10.57	S100A8	cell adhesion;cell-cell signaling;protein metabolism;other metabolic processes;stress response;transport;developmental processes;other biological processes	non-structural extracellular;plasma membrane;other membranes;cytosol;cytoskeleton;other cell component	signal transduction activity or receptor binding;cytoskeletal activity;other molecular function	758810208
P26640	Valine--tRNA ligase OS=Homo sapiens OX=9606 GN=VARS1 PE=1 SV=4	High	17.264	4	3	3	3	1264	140.4	7.59	6.91	VARS1	protein metabolism;RNA metabolism OR transcription;other metabolic processes	cytosol;ER/Golgi	other molecular function
Q9UHD8	Septin-9 OS=Homo sapiens OX=9606 GN=SEPTIN9 PE=1 SV=2	High	17.205	9	4	5	4	586	65.4	8.97	10.21	SEPTIN9	cell cycle OR cell proliferation;cell organization and biogenesis;other biological processes	cytoskeleton;other cell component	other molecular function	35680698
O14646	Chromodomain-helicase-DNA-binding protein 1 OS=Homo sapiens OX=9606 GN=CHD1 PE=1 SV=2	High	17.2	3	3	4	3	1710	196.6	7.14	7.82	CHD1	cell organization and biogenesis;other biological processes	nucleus;other cell component	nucleic acid binding activity;other molecular function	32837622
Q9Y512	Sorting and assembly machinery component 50 homolog OS=Homo sapiens OX=9606 GN=SAMM50 PE=1 SV=3	High	17.159	11	5	5	5	469	51.9	6.9	7.18	SAMM50	cell organization and biogenesis;transport	other membranes;mitochondrion		110016882
O75477	Erlin-1 OS=Homo sapiens OX=9606 GN=ERLIN1 PE=1 SV=2	High	17.124	11	3	3	1	348	39.1	7.87	7.57	ERLIN1	protein metabolism;other metabolic processes;stress response;signal transduction;other biological processes	other membranes;ER/Golgi;other cell component	other molecular function	18548684
Q15072	Zinc finger protein OZF OS=Homo sapiens OX=9606 GN=ZNF146 PE=1 SV=2	High	17.036	12	3	3	3	292	33.3	8.88	7.78	ZNF146	other biological processes	cytosol;nucleus	nucleic acid binding activity;other molecular function	61773994
P00387	NADH-cytochrome b5 reductase 3 OS=Homo sapiens OX=9606 GN=CYB5R3 PE=1 SV=3	High	17.036	11	3	6	3	301	34.2	7.59	14.31	CYB5R3	other metabolic processes;other biological processes	non-structural extracellular;other membranes;cytosol;mitochondrion;ER/Golgi;other cytoplasmic organelle;other cell component	other molecular function	75757764
Q00059	Transcription factor A, mitochondrial OS=Homo sapiens OX=9606 GN=TFAM PE=1 SV=1	High	16.999	20	5	5	5	246	29.1	9.72	7.91	TFAM	cell organization and biogenesis;RNA metabolism OR transcription;other metabolic processes;stress response;other biological processes	cytosol;mitochondrion;other cell component	nucleic acid binding activity;other molecular function	102538998
P12814	Alpha-actinin-1 OS=Homo sapiens OX=9606 GN=ACTN1 PE=1 SV=2	High	16.97	5	4	4	1	892	103	5.41	9.41	ACTN1	cell adhesion;cell organization and biogenesis;other biological processes	non-structural extracellular;plasma membrane;other membranes;cytosol;cytoskeleton;other cell component	signal transduction activity or receptor binding;cytoskeletal activity;nucleic acid binding activity;other molecular function	15715611
P82675	Small ribosomal subunit protein uS5m OS=Homo sapiens OX=9606 GN=MRPS5 PE=1 SV=2	High	16.965	10	3	4	3	430	48	9.92	9.01	MRPS5	protein metabolism;other metabolic processes	other membranes;mitochondrion;translational apparatus	other molecular function	7.40351e+07
Q13177	Serine/threonine-protein kinase PAK 2 OS=Homo sapiens OX=9606 GN=PAK2 PE=1 SV=3	High	16.922	9	4	4	4	524	58	5.96	5.51	PAK2	cell organization and biogenesis;protein metabolism;other metabolic processes;stress response;developmental processes;signal transduction;other biological processes	plasma membrane;other membranes;cytosol;nucleus;other cell component	enzyme regulator activity;kinase activity;other molecular function	96134273
Q13283	Ras GTPase-activating protein-binding protein 1 OS=Homo sapiens OX=9606 GN=G3BP1 PE=1 SV=1	High	16.919	10	3	3	3	466	52.1	5.52	7.68	G3BP1	cell organization and biogenesis;stress response;signal transduction;other biological processes	cytosol;nucleus;other cell component	translation activity;nucleic acid binding activity;other molecular function	30336912
Q04837	Single-stranded DNA-binding protein, mitochondrial OS=Homo sapiens OX=9606 GN=SSBP1 PE=1 SV=1	High	16.873	26	3	4	3	148	17.2	9.6	8.48	SSBP1	cell organization and biogenesis;DNA metabolism;other metabolic processes;other biological processes	mitochondrion	enzyme regulator activity;nucleic acid binding activity;other molecular function	113185640
P55209	Nucleosome assembly protein 1-like 1 OS=Homo sapiens OX=9606 GN=NAP1L1 PE=1 SV=1	High	16.768	10	3	4	3	391	45.3	4.46	5.26	NAP1L1	cell organization and biogenesis;DNA metabolism;other metabolic processes;developmental processes;other biological processes	nucleus;other cell component	other molecular function	126575376
O95831	Apoptosis-inducing factor 1, mitochondrial OS=Homo sapiens OX=9606 GN=AIFM1 PE=1 SV=1	High	16.746	7	3	3	3	613	66.9	8.95	4.7	AIFM1	cell organization and biogenesis;protein metabolism;other metabolic processes;stress response;transport;developmental processes;signal transduction;other biological processes	other membranes;cytosol;mitochondrion;nucleus;other cell component	nucleic acid binding activity;other molecular function	26169894
Q5T8P6	RNA-binding protein 26 OS=Homo sapiens OX=9606 GN=RBM26 PE=1 SV=3	High	16.673	5	4	5	4	1007	113.5	9.16	9.01	RBM26		nucleus	other molecular function	31843961
Q9NVH1	DnaJ homolog subfamily C member 11 OS=Homo sapiens OX=9606 GN=DNAJC11 PE=1 SV=2	High	16.656	6	3	4	3	559	63.2	8.4	6.22	DNAJC11	cell organization and biogenesis	other membranes;mitochondrion;nucleus		42732116
Q969S3	Cytoplasmic 60S subunit biogenesis factor ZNF622 OS=Homo sapiens OX=9606 GN=ZNF622 PE=1 SV=1	High	16.651	11	4	7	4	477	54.2	6.15	5.6	ZNF622	signal transduction;other biological processes	cytosol;ER/Golgi;nucleus;other cell component	other molecular function	73127010
P61513	Large ribosomal subunit protein eL43 OS=Homo sapiens OX=9606 GN=RPL37A PE=1 SV=2	High	16.612	41	3	9	3	92	10.3	10.43	19.44	RPL37A	protein metabolism;other metabolic processes	cytosol;translational apparatus;other cell component	other molecular function	439229136
O75152	Zinc finger CCCH domain-containing protein 11A OS=Homo sapiens OX=9606 GN=ZC3H11A PE=1 SV=3	High	16.546	7	4	5	4	810	89.1	8.37	10.16	ZC3H11A	other metabolic processes;transport	nucleus	other molecular function	30460446
Q8TAA3	Proteasome subunit alpha-type 8 OS=Homo sapiens OX=9606 GN=PSMA8 PE=1 SV=3	High	16.53	24	4	4	4	256	28.5	8.98	7.29	PSMA8	cell cycle OR cell proliferation;protein metabolism;other metabolic processes;other biological processes	other cell component
Q03252	Lamin-B2 OS=Homo sapiens OX=9606 GN=LMNB2 PE=1 SV=4	High	16.529	8	4	4	4	620	69.9	5.59	4.23	LMNB2	cell organization and biogenesis;transport;other biological processes	other membranes;cytoskeleton;nucleus	cytoskeletal activity;other molecular function	370131431
Q9Y570	Protein phosphatase methylesterase 1 OS=Homo sapiens OX=9606 GN=PPME1 PE=1 SV=3	High	16.478	10	3	4	3	386	42.3	5.97	5.74	PPME1	cell cycle OR cell proliferation	nucleus	enzyme regulator activity;nucleic acid binding activity;other molecular function	28187420
Q9UI12	V-type proton ATPase subunit H OS=Homo sapiens OX=9606 GN=ATP6V1H PE=1 SV=1	High	16.444	9	3	3	3	483	55.8	6.48	9.55	ATP6V1H	cell organization and biogenesis;transport;other biological processes	plasma membrane;other membranes;cytosol;ER/Golgi;other cytoplasmic organelle	transporter activity;enzyme regulator activity	15286787
Q9UKV3	Apoptotic chromatin condensation inducer in the nucleus OS=Homo sapiens OX=9606 GN=ACIN1 PE=1 SV=2	High	16.403	3	3	4	3	1341	151.8	6.43	8.2	ACIN1	cell organization and biogenesis;RNA metabolism OR transcription;other metabolic processes;other biological processes	plasma membrane;other membranes;cytosol;nucleus;other cell component	nucleic acid binding activity;other molecular function	29203076
O15027	Protein transport protein Sec16A OS=Homo sapiens OX=9606 GN=SEC16A PE=1 SV=4	High	16.338	2	4	4	4	2357	251.7	5.8	3.75	SEC16A	cell organization and biogenesis;stress response;transport;other biological processes	other membranes;cytosol;ER/Golgi;other cell component		5718686
Q9P2N5	RNA-binding protein 27 OS=Homo sapiens OX=9606 GN=RBM27 PE=1 SV=2	High	16.267	6	5	6	5	1060	118.6	9.19	9.61	RBM27		nucleus;other cell component	other molecular function	53076550
Q6P1R4	tRNA-dihydrouridine(16/17) synthase [NAD(P)(+)]-like OS=Homo sapiens OX=9606 GN=DUS1L PE=1 SV=1	High	16.266	11	3	3	3	473	53.2	8.29	3.58	DUS1L	RNA metabolism OR transcription;other metabolic processes	nucleus;other cell component	other molecular function
Q14566	DNA replication licensing factor MCM6 OS=Homo sapiens OX=9606 GN=MCM6 PE=1 SV=1	High	16.234	5	5	5	5	821	92.8	5.41	6.64	MCM6	cell cycle OR cell proliferation;DNA metabolism;other metabolic processes;stress response;other biological processes	cytosol;nucleus;other cell component	nucleic acid binding activity;other molecular function	64341921
P01857	Immunoglobulin heavy constant gamma 1 OS=Homo sapiens OX=9606 GN=IGHG1 PE=1 SV=2	High	16.139	10	4	8	3	399	43.9	6.96	6.97	IGHG1	stress response;signal transduction;other biological processes	non-structural extracellular;plasma membrane;other membranes;other cell component	signal transduction activity or receptor binding;other molecular function	196270218
Q92552	Small ribosomal subunit protein mS27 OS=Homo sapiens OX=9606 GN=MRPS27 PE=1 SV=3	High	16.115	12	4	4	4	414	47.6	6.18	9.93	MRPS27	cell cycle OR cell proliferation;protein metabolism;other metabolic processes;other biological processes	other membranes;mitochondrion;translational apparatus;nucleus;other cell component	nucleic acid binding activity	80027132
Q14527	Helicase-like transcription factor OS=Homo sapiens OX=9606 GN=HLTF PE=1 SV=2	High	16.051	4	3	3	3	1009	113.9	8.6	7.29	HLTF	cell organization and biogenesis;protein metabolism;DNA metabolism;RNA metabolism OR transcription;other metabolic processes;stress response;other biological processes	plasma membrane;other membranes;nucleus;other cell component	nucleic acid binding activity;other molecular function	2.73e+08
Q13190	Syntaxin-5 OS=Homo sapiens OX=9606 GN=STX5 PE=1 SV=2	High	16.046	13	2	2	2	355	39.6	9.16	6.37	STX5	cell organization and biogenesis;transport;other biological processes	other membranes;cytosol;ER/Golgi;other cell component	other molecular function
P62910	Large ribosomal subunit protein eL32 OS=Homo sapiens OX=9606 GN=RPL32 PE=1 SV=2	High	15.985	27	3	4	3	135	15.9	11.33	9.6	RPL32	protein metabolism;other metabolic processes	cytosol;translational apparatus;other cell component	other molecular function	79544454
O14579	Coatomer subunit epsilon OS=Homo sapiens OX=9606 GN=COPE PE=1 SV=3	High	15.985	10	3	3	3	308	34.5	5.12	8.4	COPE	transport;other biological processes	other membranes;cytosol;ER/Golgi;nucleus	other molecular function	76997216
P18124	Large ribosomal subunit protein uL30 OS=Homo sapiens OX=9606 GN=RPL7 PE=1 SV=1	High	15.95	16	3	4	3	248	29.2	10.65	5.5	RPL7	protein metabolism;RNA metabolism OR transcription;other metabolic processes;other biological processes	cytosol;ER/Golgi;translational apparatus;nucleus;other cell component	nucleic acid binding activity;other molecular function	96283370
Q6PI48	Aspartate--tRNA ligase, mitochondrial OS=Homo sapiens OX=9606 GN=DARS2 PE=1 SV=1	High	15.946	8	5	5	5	645	73.5	8.02	4.67	DARS2	protein metabolism;RNA metabolism OR transcription;other metabolic processes	other membranes;mitochondrion;nucleus	nucleic acid binding activity;other molecular function	108233804
Q14232	Translation initiation factor eIF2B subunit alpha OS=Homo sapiens OX=9606 GN=EIF2B1 PE=1 SV=1	High	15.908	13	4	4	4	305	33.7	7.33	8.37	EIF2B1	protein metabolism;other metabolic processes;stress response;developmental processes;signal transduction;other biological processes	plasma membrane;other membranes;cytosol;translational apparatus;other cell component	enzyme regulator activity;other molecular function	79493484
Q13618	Cullin-3 OS=Homo sapiens OX=9606 GN=CUL3 PE=1 SV=2	High	15.903	7	4	5	4	768	88.9	8.48	8.74	CUL3	cell cycle OR cell proliferation;cell organization and biogenesis;protein metabolism;other metabolic processes;stress response;transport;developmental processes;signal transduction;other biological processes	plasma membrane;other membranes;cytosol;cytoskeleton;ER/Golgi;nucleus;other cell component	signal transduction activity or receptor binding;other molecular function	30909167
P41240	Tyrosine-protein kinase CSK OS=Homo sapiens OX=9606 GN=CSK PE=1 SV=1	High	15.871	10	5	6	5	450	50.7	7.06	3.79	CSK	cell organization and biogenesis;protein metabolism;other metabolic processes;developmental processes;signal transduction;other biological processes	plasma membrane;other membranes;cytosol;other cell component	kinase activity;other molecular function	78268549
O43929	Origin recognition complex subunit 4 OS=Homo sapiens OX=9606 GN=ORC4 PE=1 SV=2	High	15.858	9	3	3	3	436	50.3	8	9.63	ORC4	cell cycle OR cell proliferation;cell organization and biogenesis;DNA metabolism;other metabolic processes	cytosol;nucleus;other cell component	nucleic acid binding activity;other molecular function	72566891
Q13257	Mitotic spindle assembly checkpoint protein MAD2A OS=Homo sapiens OX=9606 GN=MAD2L1 PE=1 SV=1	High	15.798	20	4	4	4	205	23.5	5.08	8.12	MAD2L1	cell cycle OR cell proliferation;cell organization and biogenesis;signal transduction;other biological processes	cytosol;cytoskeleton;nucleus;other cell component	other molecular function	203171124
Q15836	Vesicle-associated membrane protein 3 OS=Homo sapiens OX=9606 GN=VAMP3 PE=1 SV=3	High	15.786	33	2	3	2	100	11.3	8.79	9.78	VAMP3	cell adhesion;cell organization and biogenesis;stress response;transport;other biological processes	plasma membrane;other membranes;cytosol;ER/Golgi;other cytoplasmic organelle;other cell component	other molecular function	30754176
P12931	Proto-oncogene tyrosine-protein kinase Src OS=Homo sapiens OX=9606 GN=SRC PE=1 SV=3	High	15.774	10	4	4	2	536	59.8	7.42	6.11	SRC	cell adhesion;cell organization and biogenesis;protein metabolism;other metabolic processes;stress response;transport;developmental processes;signal transduction;other biological processes	plasma membrane;other membranes;cytosol;cytoskeleton;mitochondrion;nucleus;other cytoplasmic organelle;other cell component	signal transduction activity or receptor binding;enzyme regulator activity;kinase activity;other molecular function	21810218
P61353	Large ribosomal subunit protein eL27 OS=Homo sapiens OX=9606 GN=RPL27 PE=1 SV=2	High	15.719	29	3	5	3	136	15.8	10.56	10.79	RPL27	protein metabolism;RNA metabolism OR transcription;other metabolic processes	other membranes;cytosol;ER/Golgi;translational apparatus;nucleus;other cell component	other molecular function	195951608
Q9Y673	Dolichyl-phosphate beta-glucosyltransferase OS=Homo sapiens OX=9606 GN=ALG5 PE=1 SV=1	High	15.718	11	3	4	3	324	36.9	9.28	7.43	ALG5	protein metabolism;other metabolic processes;developmental processes	other membranes;ER/Golgi	other molecular function	52080591
Q99666	RANBP2-like and GRIP domain-containing protein 5/6 OS=Homo sapiens OX=9606 GN=RGPD5 PE=1 SV=3	High	15.708	3	4	6	1	1765	198.8	6.42	4.24	RGPD5; RGPD6	transport	nucleus;other cell component		139605312
Q9NP72	Ras-related protein Rab-18 OS=Homo sapiens OX=9606 GN=RAB18 PE=1 SV=1	High	15.688	19	3	3	3	206	23	5.24	10.07	RAB18	cell organization and biogenesis;transport;developmental processes;signal transduction	plasma membrane;other membranes;cytosol;ER/Golgi;other cell component	other molecular function	69286236
P53004	Biliverdin reductase A OS=Homo sapiens OX=9606 GN=BLVRA PE=1 SV=2	High	15.616	17	4	5	4	296	33.4	6.44	10.6	BLVRA	other metabolic processes	cytosol	other molecular function	138241248
Q01469	Fatty acid-binding protein 5 OS=Homo sapiens OX=9606 GN=FABP5 PE=1 SV=3	High	15.515	34	4	5	4	135	15.2	7.01	9.43	FABP5	cell-cell signaling;other metabolic processes;transport;other biological processes	non-structural extracellular;plasma membrane;other membranes;cytosol;nucleus;other cytoplasmic organelle;other cell component	transporter activity;other molecular function	393668904
Q8ND56	Protein LSM14 homolog A OS=Homo sapiens OX=9606 GN=LSM14A PE=1 SV=3	High	15.488	9	4	6	4	463	50.5	9.52	11.77	LSM14A	cell cycle OR cell proliferation;cell organization and biogenesis;stress response;signal transduction;other biological processes	cytosol;cytoskeleton;other cell component	nucleic acid binding activity	191855608
Q9BX67	Junctional adhesion molecule C OS=Homo sapiens OX=9606 GN=JAM3 PE=1 SV=1	High	15.452	16	4	5	4	310	35	7.59	9.34	JAM3	cell adhesion;cell organization and biogenesis;stress response;developmental processes;other biological processes	non-structural extracellular;plasma membrane;other membranes;cytoskeleton;ER/Golgi;other cell component	signal transduction activity or receptor binding;other molecular function	150503970
O43488	Aflatoxin B1 aldehyde reductase member 2 OS=Homo sapiens OX=9606 GN=AKR7A2 PE=1 SV=3	High	15.451	12	3	3	3	359	39.6	7.17	5.79	AKR7A2	other metabolic processes	cytosol;ER/Golgi;other cell component	other molecular function	11219114
Q99661	Kinesin-like protein KIF2C OS=Homo sapiens OX=9606 GN=KIF2C PE=1 SV=2	High	15.421	8	4	4	4	725	81.3	7.83	6.46	KIF2C	cell cycle OR cell proliferation;cell organization and biogenesis;other biological processes	cytosol;cytoskeleton;nucleus;other cell component	cytoskeletal activity;nucleic acid binding activity;other molecular function	11281464
Q6PK04	Coiled-coil domain-containing protein 137 OS=Homo sapiens OX=9606 GN=CCDC137 PE=1 SV=1	High	15.404	13	3	5	3	289	33.2	10.93	6.01	CCDC137		nucleus;other cell component		89281222
P18669	Phosphoglycerate mutase 1 OS=Homo sapiens OX=9606 GN=PGAM1 PE=1 SV=2	High	15.402	23	3	3	3	254	28.8	7.18	6.13	PGAM1	other metabolic processes	non-structural extracellular;cytosol;other cell component	other molecular function	59800993
Q7RTV0	PHD finger-like domain-containing protein 5A OS=Homo sapiens OX=9606 GN=PHF5A PE=1 SV=1	High	15.366	41	4	5	4	110	12.4	8.41	8.8	PHF5A	cell organization and biogenesis;RNA metabolism OR transcription;other metabolic processes;other biological processes	nucleus	nucleic acid binding activity;other molecular function	421944962
O60256	Phosphoribosyl pyrophosphate synthase-associated protein 2 OS=Homo sapiens OX=9606 GN=PRPSAP2 PE=1 SV=1	High	15.358	14	4	6	2	369	40.9	7.44	6.74	PRPSAP2	other metabolic processes;developmental processes	other cell component	enzyme regulator activity;other molecular function	109389440
Q9NZT1	Calmodulin-like protein 5 OS=Homo sapiens OX=9606 GN=CALML5 PE=1 SV=2	High	15.322	27	2	2	2	146	15.9	4.44	5.65	CALML5	cell organization and biogenesis;signal transduction;other biological processes	non-structural extracellular;other cell component	enzyme regulator activity;other molecular function
Q13085	Acetyl-CoA carboxylase 1 OS=Homo sapiens OX=9606 GN=ACACA PE=1 SV=2	High	15.303	2	4	6	4	2346	265.4	6.37	10.03	ACACA	cell organization and biogenesis;other metabolic processes;other biological processes	cytosol;cytoskeleton;mitochondrion;nucleus	other molecular function	126705558
Q13162	Peroxiredoxin-4 OS=Homo sapiens OX=9606 GN=PRDX4 PE=1 SV=1	High	15.286	13	3	4	2	271	30.5	6.29	9.74	PRDX4	cell organization and biogenesis;protein metabolism;other metabolic processes;stress response;developmental processes;signal transduction;other biological processes	non-structural extracellular;cytosol;ER/Golgi;other cell component	other molecular function	40628652
Q14258	E3 ubiquitin/ISG15 ligase TRIM25 OS=Homo sapiens OX=9606 GN=TRIM25 PE=1 SV=2	High	15.282	10	5	6	5	630	70.9	8.09	6.76	TRIM25	protein metabolism;other metabolic processes;stress response;signal transduction;other biological processes	cytosol;nucleus;other cell component	signal transduction activity or receptor binding;other molecular function	112016414
P52209	6-phosphogluconate dehydrogenase, decarboxylating OS=Homo sapiens OX=9606 GN=PGD PE=1 SV=3	High	15.273	8	3	4	3	483	53.1	7.23	9.91	PGD	other metabolic processes	cytosol	other molecular function	154030944
Q7RTS7	Keratin, type II cytoskeletal 74 OS=Homo sapiens OX=9606 GN=KRT74 PE=1 SV=2	High	15.23	5	4	9	1	529	57.8	7.71	16.72	KRT74	cell organization and biogenesis;other biological processes	cytosol;cytoskeleton;other cell component	bone, tooth or skin structural activity;other molecular function	91665504
Q86WA6	Valacyclovir hydrolase OS=Homo sapiens OX=9606 GN=BPHL PE=1 SV=1	High	15.221	14	3	4	3	291	32.5	9.14	4.47	BPHL	other metabolic processes;other biological processes	other membranes;mitochondrion	other molecular function	68423427
O94826	Mitochondrial import receptor subunit TOM70 OS=Homo sapiens OX=9606 GN=TOMM70 PE=1 SV=1	High	15.183	7	4	7	4	608	67.4	7.12	12.92	TOMM70	cell organization and biogenesis;transport;other biological processes	other membranes;mitochondrion	transporter activity;other molecular function	114279286
Q00341	Vigilin OS=Homo sapiens OX=9606 GN=HDLBP PE=1 SV=3	High	15.165	5	5	5	5	1268	141.4	6.87	0	HDLBP	other metabolic processes;transport	non-structural extracellular;plasma membrane;other membranes;nucleus;other cell component	nucleic acid binding activity;other molecular function
Q9BRX2	Protein pelota homolog OS=Homo sapiens OX=9606 GN=PELO PE=1 SV=2	High	15.153	11	4	5	4	385	43.3	6.34	6.76	PELO	cell cycle OR cell proliferation;cell organization and biogenesis;protein metabolism;RNA metabolism OR transcription;other metabolic processes;developmental processes;other biological processes	cytosol;translational apparatus;other cell component	enzyme regulator activity;translation activity;other molecular function	3.41191e+07
O75934	Pre-mRNA-splicing factor SPF27 OS=Homo sapiens OX=9606 GN=BCAS2 PE=1 SV=1	High	15.146	18	3	4	3	225	26.1	5.66	5.97	BCAS2	cell cycle OR cell proliferation;cell organization and biogenesis;protein metabolism;RNA metabolism OR transcription;other metabolic processes;developmental processes;other biological processes	cytoskeleton;nucleus;other cell component		88217948
Q9Y2R4	Probable ATP-dependent RNA helicase DDX52 OS=Homo sapiens OX=9606 GN=DDX52 PE=1 SV=4	High	15.126	9	4	5	3	599	67.4	9.67	7.47	DDX52	RNA metabolism OR transcription;other metabolic processes	nucleus	other molecular function	4278372412
Q6UXN9	WD repeat-containing protein 82 OS=Homo sapiens OX=9606 GN=WDR82 PE=1 SV=1	High	15.122	13	3	4	3	313	35.1	7.69	10.15	WDR82	RNA metabolism OR transcription;other metabolic processes;other biological processes	nucleus;other cell component	nucleic acid binding activity;other molecular function	177069304
Q9GZZ1	N-alpha-acetyltransferase 50 OS=Homo sapiens OX=9606 GN=NAA50 PE=1 SV=1	High	15.102	21	3	3	3	169	19.4	8.81	7.46	NAA50	cell cycle OR cell proliferation;cell organization and biogenesis;protein metabolism;other metabolic processes	cytosol;nucleus;other cell component	other molecular function	65585402
Q92609	TBC1 domain family member 5 OS=Homo sapiens OX=9606 GN=TBC1D5 PE=1 SV=1	High	15.089	2	1	2	1	795	88.9	6.54	5.65	TBC1D5	other metabolic processes;stress response;transport;other biological processes	other membranes;cytosol;ER/Golgi;other cytoplasmic organelle;other cell component	enzyme regulator activity;other molecular function
P31930	Cytochrome b-c1 complex subunit 1, mitochondrial OS=Homo sapiens OX=9606 GN=UQCRC1 PE=1 SV=3	High	15.084	9	4	4	3	480	52.6	6.37	4.82	UQCRC1	other metabolic processes;transport;other biological processes	other membranes;mitochondrion;other cell component	transporter activity;other molecular function	65722348
Q14444	Caprin-1 OS=Homo sapiens OX=9606 GN=CAPRIN1 PE=1 SV=2	High	15.053	7	4	5	4	709	78.3	5.25	6.66	CAPRIN1	cell organization and biogenesis;developmental processes;other biological processes	cytosol;other cell component	nucleic acid binding activity;other molecular function	194125178
Q9UHX1	Poly(U)-binding-splicing factor PUF60 OS=Homo sapiens OX=9606 GN=PUF60 PE=1 SV=1	High	15.04	8	3	3	3	559	59.8	5.29	3.79	PUF60	cell organization and biogenesis;RNA metabolism OR transcription;other metabolic processes;other biological processes	nucleus;other cell component	nucleic acid binding activity;other molecular function
O75525	KH domain-containing, RNA-binding, signal transduction-associated protein 3 OS=Homo sapiens OX=9606 GN=KHDRBS3 PE=1 SV=1	High	15.018	10	4	7	3	346	38.8	7.61	2.15	KHDRBS3	RNA metabolism OR transcription;other metabolic processes;other biological processes	nucleus;other cell component	nucleic acid binding activity;other molecular function	31878377
Q9BRD0	BUD13 homolog OS=Homo sapiens OX=9606 GN=BUD13 PE=1 SV=1	High	14.788	5	3	4	3	619	70.5	9.86	7.07	BUD13	cell organization and biogenesis;RNA metabolism OR transcription;other metabolic processes	nucleus		66080621
Q9UL40	Zinc finger protein 346 OS=Homo sapiens OX=9606 GN=ZNF346 PE=1 SV=1	High	14.77	17	4	4	4	294	32.9	9.09	2.06	ZNF346		nucleus;other cell component	nucleic acid binding activity;other molecular function	69597924
Q16740	ATP-dependent Clp protease proteolytic subunit, mitochondrial OS=Homo sapiens OX=9606 GN=CLPP PE=1 SV=1	High	14.734	14	3	3	3	277	30.2	8.09	10.57	CLPP	cell organization and biogenesis;protein metabolism;other metabolic processes	mitochondrion;other cell component	other molecular function	152339556
Q6P1N0	Coiled-coil and C2 domain-containing protein 1A OS=Homo sapiens OX=9606 GN=CC2D1A PE=1 SV=1	High	14.731	5	4	4	4	951	104	8.09	5.74	CC2D1A	cell organization and biogenesis;developmental processes;other biological processes	plasma membrane;other membranes;cytosol;cytoskeleton;nucleus;other cytoplasmic organelle;other cell component	nucleic acid binding activity;other molecular function	20618098
P61006	Ras-related protein Rab-8A OS=Homo sapiens OX=9606 GN=RAB8A PE=1 SV=1	High	14.72	21	4	7	1	207	23.7	9.07	16.77	RAB8A	cell organization and biogenesis;other metabolic processes;transport;developmental processes;other biological processes	plasma membrane;other membranes;cytosol;cytoskeleton;ER/Golgi;nucleus;other cytoplasmic organelle;other cell component	cytoskeletal activity;other molecular function	15231821
Q03188	Centromere protein C OS=Homo sapiens OX=9606 GN=CENPC PE=1 SV=2	High	14.698	4	3	3	3	943	106.8	9.39	6.69	CENPC	cell cycle OR cell proliferation;cell organization and biogenesis;other biological processes	cytosol;nucleus;other cell component	nucleic acid binding activity;other molecular function	7.20148e+06
Q7Z2T5	TRMT1-like protein OS=Homo sapiens OX=9606 GN=TRMT1L PE=1 SV=2	High	14.684	7	3	3	3	733	81.7	7.88	4.46	TRMT1L	RNA metabolism OR transcription;other metabolic processes	nucleus	nucleic acid binding activity;other molecular function	12804534
P01834	Immunoglobulin kappa constant OS=Homo sapiens OX=9606 GN=IGKC PE=1 SV=2	High	14.635	35	2	2	2	107	11.8	6.52	4.8	IGKC	signal transduction;other biological processes	non-structural extracellular;plasma membrane;other membranes;other cell component	other molecular function	49931176
Q9Y2Z0	Protein SGT1 homolog OS=Homo sapiens OX=9606 GN=SUGT1 PE=1 SV=3	High	14.629	11	3	4	3	365	41	5.16	8.73	SUGT1	cell cycle OR cell proliferation;cell organization and biogenesis;other biological processes	cytosol;nucleus;other cell component	nucleic acid binding activity;other molecular function	15449675
P22830	Ferrochelatase, mitochondrial OS=Homo sapiens OX=9606 GN=FECH PE=1 SV=2	High	14.62	9	3	4	3	423	47.8	8.73	2.22	FECH	cell organization and biogenesis;other metabolic processes;other biological processes	other membranes;mitochondrion	nucleic acid binding activity;other molecular function	31658384
O00193	Small acidic protein OS=Homo sapiens OX=9606 GN=SMAP PE=1 SV=1	High	14.602	21	2	3	2	183	20.3	4.72	8.77	SMAP				40073660
Q99497	Parkinson disease protein 7 OS=Homo sapiens OX=9606 GN=PARK7 PE=1 SV=2	High	14.589	21	4	5	4	189	19.9	6.79	7.96	PARK7	cell-cell signaling;cell organization and biogenesis;protein metabolism;DNA metabolism;other metabolic processes;stress response;transport;signal transduction;other biological processes	plasma membrane;other membranes;cytosol;mitochondrion;ER/Golgi;nucleus;other cell component	signal transduction activity or receptor binding;enzyme regulator activity;nucleic acid binding activity;other molecular function	194836540
Q9NUQ9	CYFIP-related Rac1 interactor B OS=Homo sapiens OX=9606 GN=CYRIB PE=1 SV=1	High	14.589	10	2	2	2	324	36.7	6.06	5.91	CYRIB	cell organization and biogenesis;other biological processes	non-structural extracellular;other membranes;mitochondrion;other cell component	signal transduction activity or receptor binding;other molecular function
P62899	Large ribosomal subunit protein eL31 OS=Homo sapiens OX=9606 GN=RPL31 PE=1 SV=1	High	14.584	39	5	6	5	125	14.5	10.54	15.21	RPL31	protein metabolism;other metabolic processes	cytosol;translational apparatus;nucleus;other cell component	other molecular function	1966264280
Q00587	Cdc42 effector protein 1 OS=Homo sapiens OX=9606 GN=CDC42EP1 PE=1 SV=1	High	14.567	11	4	5	4	391	40.3	7.15	11.08	CDC42EP1	cell organization and biogenesis;signal transduction;other biological processes	plasma membrane;other membranes;cytosol;cytoskeleton;other cell component	other molecular function	49268124
Q99873	Protein arginine N-methyltransferase 1 OS=Homo sapiens OX=9606 GN=PRMT1 PE=1 SV=3	High	14.559	10	3	3	3	371	42.4	5.35	6.42	PRMT1	cell organization and biogenesis;protein metabolism;RNA metabolism OR transcription;other metabolic processes;stress response;developmental processes;signal transduction;other biological processes	other membranes;cytosol;nucleus;other cytoplasmic organelle;other cell component	nucleic acid binding activity;other molecular function	1.22706e+07
Q8WWI1	LIM domain only protein 7 OS=Homo sapiens OX=9606 GN=LMO7 PE=1 SV=3	High	14.534	2	3	3	3	1683	192.6	8.09	5.75	LMO7	protein metabolism;other metabolic processes;other biological processes	plasma membrane;other membranes;cytosol;nucleus;other cell component	other molecular function	11370340
Q9Y314	Nitric oxide synthase-interacting protein OS=Homo sapiens OX=9606 GN=NOSIP PE=1 SV=1	High	14.419	18	3	3	3	301	33.2	8.82	4.64	NOSIP	other metabolic processes;other biological processes	other membranes;cytosol;ER/Golgi;nucleus;other cell component	other molecular function
O00458	Interferon-related developmental regulator 1 OS=Homo sapiens OX=9606 GN=IFRD1 PE=1 SV=4	High	14.4	9	2	3	2	451	50.2	7.18	6.42	IFRD1	cell organization and biogenesis;signal transduction;other biological processes	cytosol;nucleus		16719441
Q15070	Mitochondrial inner membrane protein OXA1L OS=Homo sapiens OX=9606 GN=OXA1L PE=1 SV=4	High	14.371	8	4	4	4	435	48.5	9.45	8.85	OXA1L	cell organization and biogenesis;protein metabolism;other metabolic processes;other biological processes	other membranes;mitochondrion;other cell component	translation activity;other molecular function	140643234
Q8IXB1	DnaJ homolog subfamily C member 10 OS=Homo sapiens OX=9606 GN=DNAJC10 PE=1 SV=2	High	14.364	5	3	3	3	793	91	7.18	4.7	DNAJC10	protein metabolism;other metabolic processes;stress response;signal transduction	ER/Golgi	other molecular function	36901592
Q96I59	Asparaginyl-tRNA synthetase OS=Homo sapiens OX=9606 GN=NARS2 PE=1 SV=3	High	14.311	8	3	5	3	477	54.1	7.24	9.45	NARS2	protein metabolism;RNA metabolism OR transcription;other metabolic processes	cytosol;mitochondrion;nucleus	nucleic acid binding activity;other molecular function	102741928
Q9UN86	Ras GTPase-activating protein-binding protein 2 OS=Homo sapiens OX=9606 GN=G3BP2 PE=1 SV=2	High	14.306	6	2	3	2	482	54.1	5.55	2.91	G3BP2	cell organization and biogenesis;stress response;transport	cytosol;other cell component	nucleic acid binding activity;other molecular function	37165920
P35659	Protein DEK OS=Homo sapiens OX=9606 GN=DEK PE=1 SV=1	High	14.253	9	3	5	3	375	42.6	8.56	5.97	DEK	cell organization and biogenesis;RNA metabolism OR transcription;other metabolic processes;signal transduction;other biological processes	cytoskeleton;nucleus	nucleic acid binding activity;other molecular function	69608028
Q9Y624	Junctional adhesion molecule A OS=Homo sapiens OX=9606 GN=F11R PE=1 SV=1	High	14.244	14	3	3	3	299	32.6	7.9	7.51	F11R	cell adhesion;cell organization and biogenesis;stress response;other biological processes	plasma membrane;other membranes;other cell component	signal transduction activity or receptor binding;other molecular function	52972322
Q4KMP7	TBC1 domain family member 10B OS=Homo sapiens OX=9606 GN=TBC1D10B PE=1 SV=3	High	14.211	5	2	3	2	808	87.1	9.19	8.69	TBC1D10B	transport;other biological processes	plasma membrane;other membranes;cytosol	enzyme regulator activity	16019754
P41227	N-alpha-acetyltransferase 10 OS=Homo sapiens OX=9606 GN=NAA10 PE=1 SV=1	High	14.209	20	3	3	3	235	26.4	5.64	3.69	NAA10	cell organization and biogenesis;protein metabolism;other metabolic processes;other biological processes	cytosol;nucleus;other cell component	other molecular function	47260208
Q5JPH6	Nondiscriminating glutamyl-tRNA synthetase EARS2, mitochondrial OS=Homo sapiens OX=9606 GN=EARS2 PE=1 SV=2	High	14.132	5	2	2	2	523	58.7	8.76	6.7	EARS2	protein metabolism;RNA metabolism OR transcription;other metabolic processes	mitochondrion	nucleic acid binding activity;other molecular function	21833496
Q6IBS0	Twinfilin-2 OS=Homo sapiens OX=9606 GN=TWF2 PE=1 SV=2	High	14.111	5	1	2	1	349	39.5	6.84	7.92	TWF2	cell organization and biogenesis;other biological processes	cytoskeleton;other cell component	cytoskeletal activity;other molecular function
P49643	DNA primase large subunit OS=Homo sapiens OX=9606 GN=PRIM2 PE=1 SV=2	High	14.067	8	3	4	3	509	58.8	7.91	8.94	PRIM2	DNA metabolism;RNA metabolism OR transcription;other metabolic processes	nucleus	nucleic acid binding activity;other molecular function	11824624
Q9NXF1	Testis-expressed protein 10 OS=Homo sapiens OX=9606 GN=TEX10 PE=1 SV=2	High	14.015	4	3	4	3	929	105.6	9.36	6.21	TEX10		mitochondrion;nucleus		8557214
Q13576	Ras GTPase-activating-like protein IQGAP2 OS=Homo sapiens OX=9606 GN=IQGAP2 PE=1 SV=4	High	13.995	4	5	5	4	1575	180.5	5.64	5.9	IQGAP2	cell cycle OR cell proliferation;cell organization and biogenesis;signal transduction;other biological processes	plasma membrane;other membranes;cytosol;cytoskeleton;other cell component	enzyme regulator activity;cytoskeletal activity;other molecular function
P52594	Arf-GAP domain and FG repeat-containing protein 1 OS=Homo sapiens OX=9606 GN=AGFG1 PE=1 SV=2	High	13.985	7	3	5	3	562	58.2	8.63	9.06	AGFG1	cell organization and biogenesis;other metabolic processes;transport	cytosol;nucleus;other cell component	enzyme regulator activity;nucleic acid binding activity;other molecular function	116617935
P10599	Thioredoxin OS=Homo sapiens OX=9606 GN=TXN PE=1 SV=3	High	13.981	31	4	7	4	105	11.7	4.92	12.06	TXN	other metabolic processes;stress response;other biological processes	non-structural extracellular;cytosol;nucleus;other cell component	other molecular function	890675632
P45954	Short/branched chain specific acyl-CoA dehydrogenase, mitochondrial OS=Homo sapiens OX=9606 GN=ACADSB PE=1 SV=1	High	13.944	8	2	3	2	432	47.5	6.99	4.56	ACADSB	other metabolic processes	mitochondrion	other molecular function	21352764
Q9Y2T2	AP-3 complex subunit mu-1 OS=Homo sapiens OX=9606 GN=AP3M1 PE=1 SV=1	High	13.917	10	3	3	3	418	46.9	6.93	2.89	AP3M1	cell organization and biogenesis;transport	other membranes;ER/Golgi;other cytoplasmic organelle;other cell component	other molecular function	27460306
Q9BPX3	Condensin complex subunit 3 OS=Homo sapiens OX=9606 GN=NCAPG PE=1 SV=1	High	13.899	4	3	3	3	1015	114.3	5.59	7.01	NCAPG	cell cycle OR cell proliferation;cell organization and biogenesis;other biological processes	cytosol;nucleus;other cell component
O00232	26S proteasome non-ATPase regulatory subunit 12 OS=Homo sapiens OX=9606 GN=PSMD12 PE=1 SV=3	High	13.876	7	3	3	3	456	52.9	7.65	5.58	PSMD12	protein metabolism;other metabolic processes	non-structural extracellular;cytosol;nucleus;other cell component		37503453
Q9H3N1	Thioredoxin-related transmembrane protein 1 OS=Homo sapiens OX=9606 GN=TMX1 PE=1 SV=1	High	13.837	12	3	3	3	280	31.8	4.98	5.4	TMX1	stress response;other biological processes	non-structural extracellular;other membranes;mitochondrion;ER/Golgi;other cell component	enzyme regulator activity;other molecular function	163714084
Q9NX63	MICOS complex subunit MIC19 OS=Homo sapiens OX=9606 GN=CHCHD3 PE=1 SV=1	High	13.822	15	3	4	3	227	26.1	8.28	7.97	CHCHD3	cell organization and biogenesis	other membranes;mitochondrion;nucleus	other molecular function	252213152
P46779	Large ribosomal subunit protein eL28 OS=Homo sapiens OX=9606 GN=RPL28 PE=1 SV=3	High	13.814	27	4	6	4	137	15.7	12.02	10.76	RPL28	protein metabolism;other metabolic processes	cytosol;translational apparatus;other cell component	other molecular function	341519188
P47929	Galectin-7 OS=Homo sapiens OX=9606 GN=LGALS7 PE=1 SV=2	High	13.761	20	2	2	2	136	15.1	7.62	6.47	LGALS7; LGALS7B	cell adhesion;other biological processes	non-structural extracellular;nucleus;other cell component	other molecular function	136919324
Q96DH6	RNA-binding protein Musashi homolog 2 OS=Homo sapiens OX=9606 GN=MSI2 PE=1 SV=1	High	13.757	11	3	3	3	328	35.2	8.48	6.05	MSI2	developmental processes;other biological processes	cytosol;other cell component	nucleic acid binding activity;other molecular function	20810430
Q71UI9	Histone H2A.V OS=Homo sapiens OX=9606 GN=H2AZ2 PE=1 SV=3	High	13.715	31	4	6	2	128	13.5	10.58	6.54	H2AZ2	cell organization and biogenesis	nucleus;other cell component	nucleic acid binding activity;other molecular function	2774096528
O95817	BAG family molecular chaperone regulator 3 OS=Homo sapiens OX=9606 GN=BAG3 PE=1 SV=3	High	13.656	11	4	5	4	575	61.6	6.95	3.79	BAG3	cell organization and biogenesis;protein metabolism;other metabolic processes;stress response;transport;developmental processes;signal transduction;other biological processes	other membranes;cytosol;cytoskeleton;mitochondrion;nucleus;other cell component	other molecular function	8081875
Q13045	Protein flightless-1 homolog OS=Homo sapiens OX=9606 GN=FLII PE=1 SV=2	High	13.626	3	3	3	3	1269	144.7	6.05	2.65	FLII	cell organization and biogenesis;other biological processes	cytosol;cytoskeleton;nucleus;other cell component	cytoskeletal activity;other molecular function	13618359
Q6DD87	Zinc finger protein 787 OS=Homo sapiens OX=9606 GN=ZNF787 PE=1 SV=4	High	13.486	7	2	2	2	382	40.4	7.96	5.92	ZNF787	other biological processes	nucleus	nucleic acid binding activity;other molecular function	28618310
P46776	Large ribosomal subunit protein uL15 OS=Homo sapiens OX=9606 GN=RPL27A PE=1 SV=2	High	13.48	28	4	4	4	148	16.6	11	10.47	RPL27A	protein metabolism;other metabolic processes	cytosol;ER/Golgi;translational apparatus;nucleus;other cell component	other molecular function	1697535872
Q9Y6N7	Roundabout homolog 1 OS=Homo sapiens OX=9606 GN=ROBO1 PE=1 SV=1	High	13.472	3	3	3	3	1651	180.8	6.04	4.68	ROBO1	cell adhesion;cell organization and biogenesis;developmental processes;signal transduction;other biological processes	plasma membrane;other membranes;cytosol;ER/Golgi;other cell component	other molecular function	7396972
O43447	Peptidyl-prolyl cis-trans isomerase H OS=Homo sapiens OX=9606 GN=PPIH PE=1 SV=1	High	13.43	19	3	3	3	177	19.2	8.07	7.56	PPIH	cell organization and biogenesis;protein metabolism;RNA metabolism OR transcription;other metabolic processes;other biological processes	cytosol;nucleus;other cell component	other molecular function	93031818
Q9H2G2	STE20-like serine/threonine-protein kinase OS=Homo sapiens OX=9606 GN=SLK PE=1 SV=1	High	13.427	5	5	5	5	1235	142.6	5.15	4.67	SLK	cell organization and biogenesis;protein metabolism;other metabolic processes;signal transduction;other biological processes	cytosol;other cell component	kinase activity;other molecular function
Q14C86	GTPase-activating protein and VPS9 domain-containing protein 1 OS=Homo sapiens OX=9606 GN=GAPVD1 PE=1 SV=2	High	13.413	3	3	5	3	1478	164.9	5.22	2.19	GAPVD1	transport;other biological processes	plasma membrane;other membranes;cytosol;other cytoplasmic organelle;other cell component	enzyme regulator activity;other molecular function	18652258
Q86X29	Lipolysis-stimulated lipoprotein receptor OS=Homo sapiens OX=9606 GN=LSR PE=1 SV=4	High	13.412	6	3	3	3	649	71.4	7.97	7.27	LSR	cell organization and biogenesis;developmental processes;other biological processes	non-structural extracellular;plasma membrane;other membranes;other cell component		13117968
Q14558	Phosphoribosyl pyrophosphate synthase-associated protein 1 OS=Homo sapiens OX=9606 GN=PRPSAP1 PE=1 SV=2	High	13.376	14	3	4	1	356	39.4	7.2	4.59	PRPSAP1	other metabolic processes	other cell component	enzyme regulator activity;other molecular function
A6NHR9	Structural maintenance of chromosomes flexible hinge domain-containing protein 1 OS=Homo sapiens OX=9606 GN=SMCHD1 PE=1 SV=2	High	13.346	2	3	3	3	2005	226.2	7.3	2.69	SMCHD1	cell organization and biogenesis;DNA metabolism;other metabolic processes;stress response;developmental processes;other biological processes	nucleus;other cell component	nucleic acid binding activity;other molecular function
P11413	Glucose-6-phosphate 1-dehydrogenase OS=Homo sapiens OX=9606 GN=G6PD PE=1 SV=4	High	13.33	9	3	3	3	515	59.2	6.84	4.24	G6PD	other metabolic processes;stress response;other biological processes	plasma membrane;other membranes;cytosol;cytoskeleton;other cell component	other molecular function	41453558
Q9UMR2	ATP-dependent RNA helicase DDX19B OS=Homo sapiens OX=9606 GN=DDX19B PE=1 SV=1	High	13.323	7	3	3	3	479	53.9	6.3	6.04	DDX19B	other metabolic processes;transport	nucleus;other cell component	nucleic acid binding activity;other molecular function	29423534
O75489	NADH dehydrogenase [ubiquinone] iron-sulfur protein 3, mitochondrial OS=Homo sapiens OX=9606 GN=NDUFS3 PE=1 SV=1	High	13.222	14	3	4	3	264	30.2	7.5	6.13	NDUFS3	cell organization and biogenesis;other metabolic processes;transport	other membranes;mitochondrion;nucleus	transporter activity;other molecular function	70078184
P62834	Ras-related protein Rap-1A OS=Homo sapiens OX=9606 GN=RAP1A PE=1 SV=1	High	13.186	20	3	4	3	184	21	6.67	8.91	RAP1A	cell-cell signaling;transport;developmental processes;signal transduction;other biological processes	plasma membrane;other membranes;cytosol;cytoskeleton;other cytoplasmic organelle;other cell component	enzyme regulator activity;other molecular function	166955088
P29084	Transcription initiation factor IIE subunit beta OS=Homo sapiens OX=9606 GN=GTF2E2 PE=1 SV=1	High	13.147	13	3	3	3	291	33	9.66	5.34	GTF2E2	RNA metabolism OR transcription;other metabolic processes	cytosol;nucleus	nucleic acid binding activity;other molecular function	13973608
O15126	Secretory carrier-associated membrane protein 1 OS=Homo sapiens OX=9606 GN=SCAMP1 PE=1 SV=2	High	13.03	12	2	2	2	338	37.9	7.42	5.02	SCAMP1	transport;other biological processes	plasma membrane;other membranes;ER/Golgi;other cytoplasmic organelle;other cell component	other molecular function
Q5VTR2	E3 ubiquitin-protein ligase BRE1A OS=Homo sapiens OX=9606 GN=RNF20 PE=1 SV=2	High	12.998	4	3	3	3	975	113.6	5.94	5.43	RNF20	cell organization and biogenesis;protein metabolism;other metabolic processes;other biological processes	nucleus;other cell component	nucleic acid binding activity;other molecular function	11086849
P49588	Alanine--tRNA ligase, cytoplasmic OS=Homo sapiens OX=9606 GN=AARS1 PE=1 SV=2	High	12.989	4	3	3	3	968	106.7	5.53	3.23	AARS1	protein metabolism;RNA metabolism OR transcription;other metabolic processes;developmental processes;other biological processes	cytosol;mitochondrion;nucleus;other cell component	nucleic acid binding activity;other molecular function	49879672
P49755	Transmembrane emp24 domain-containing protein 10 OS=Homo sapiens OX=9606 GN=TMED10 PE=1 SV=2	High	12.986	15	3	3	3	219	25	7.44	4.89	TMED10	cell organization and biogenesis;transport;other biological processes	plasma membrane;other membranes;ER/Golgi;other cell component	transporter activity;other molecular function	31934732
P62841	Small ribosomal subunit protein uS19 OS=Homo sapiens OX=9606 GN=RPS15 PE=1 SV=2	High	12.981	28	2	2	2	145	17	10.39	8.34	RPS15	cell organization and biogenesis;protein metabolism;RNA metabolism OR transcription;other metabolic processes;transport;developmental processes;other biological processes	cytosol;translational apparatus;nucleus;other cell component	enzyme regulator activity;nucleic acid binding activity;other molecular function	21959316
O60749	Sorting nexin-2 OS=Homo sapiens OX=9606 GN=SNX2 PE=1 SV=2	High	12.958	7	3	3	2	519	58.4	5.12	5.2	SNX2	cell organization and biogenesis;transport	other membranes;cytosol;other cytoplasmic organelle;other cell component	signal transduction activity or receptor binding;other molecular function	54854818
Q5QJE6	Deoxynucleotidyltransferase terminal-interacting protein 2 OS=Homo sapiens OX=9606 GN=DNTTIP2 PE=1 SV=2	High	12.861	5	3	4	3	756	84.4	6.16	7.41	DNTTIP2	RNA metabolism OR transcription;other metabolic processes;other biological processes	nucleus;other cell component		24639630
Q53H12	Acylglycerol kinase, mitochondrial OS=Homo sapiens OX=9606 GN=AGK PE=1 SV=2	High	12.842	15	4	5	4	422	47.1	8.09	4.72	AGK	cell organization and biogenesis;other metabolic processes;transport	other membranes;cytosol;mitochondrion;other cell component	kinase activity;other molecular function	338219064
Q9C0C2	182 kDa tankyrase-1-binding protein OS=Homo sapiens OX=9606 GN=TNKS1BP1 PE=1 SV=4	High	12.841	2	2	2	2	1729	181.7	4.86	3.35	TNKS1BP1	cell organization and biogenesis;DNA metabolism;RNA metabolism OR transcription;other metabolic processes;stress response;other biological processes	cytosol;cytoskeleton;nucleus;other cell component	enzyme regulator activity;other molecular function	8153196
Q96I51	RCC1-like G exchanging factor-like protein OS=Homo sapiens OX=9606 GN=RCC1L PE=1 SV=3	High	12.798	9	2	2	2	464	49.9	8.29	5.65	RCC1L	cell organization and biogenesis;other biological processes	other membranes;mitochondrion	enzyme regulator activity;nucleic acid binding activity;other molecular function
P46783	Small ribosomal subunit protein eS10 OS=Homo sapiens OX=9606 GN=RPS10 PE=1 SV=1	High	12.784	23	3	3	3	165	18.9	10.15	5.77	RPS10	protein metabolism;other metabolic processes	cytosol;translational apparatus;nucleus;other cell component	other molecular function	175489348
Q9H444	Charged multivesicular body protein 4b OS=Homo sapiens OX=9606 GN=CHMP4B PE=1 SV=1	High	12.729	11	2	3	2	224	24.9	4.82	4.92	CHMP4B	cell cycle OR cell proliferation;cell organization and biogenesis;protein metabolism;other metabolic processes;stress response;transport;other biological processes	plasma membrane;other membranes;cytosol;cytoskeleton;nucleus;other cytoplasmic organelle;other cell component	other molecular function	1557845551
Q8N3U4	Cohesin subunit SA-2 OS=Homo sapiens OX=9606 GN=STAG2 PE=1 SV=3	High	12.699	3	3	3	3	1231	141.2	5.43	5.56	STAG2	cell cycle OR cell proliferation;cell organization and biogenesis;other biological processes	cytosol;cytoskeleton;nucleus;other cell component	other molecular function	2.75773e+07
Q7L9L4	MOB kinase activator 1B OS=Homo sapiens OX=9606 GN=MOB1B PE=1 SV=3	High	12.68	14	3	3	3	216	25.1	6.73	5	MOB1B	signal transduction;other biological processes	cytosol;nucleus;other cell component	enzyme regulator activity;other molecular function	88667114
Q7L014	Probable ATP-dependent RNA helicase DDX46 OS=Homo sapiens OX=9606 GN=DDX46 PE=1 SV=2	High	12.679	3	3	4	3	1031	117.3	9.29	4.98	DDX46	cell organization and biogenesis;RNA metabolism OR transcription;other metabolic processes	nucleus	other molecular function
Q92990	Glomulin OS=Homo sapiens OX=9606 GN=GLMN PE=1 SV=2	High	12.656	5	3	3	3	594	68.2	5.33	4.36	GLMN	cell organization and biogenesis;developmental processes;signal transduction;other biological processes	other cell component	signal transduction activity or receptor binding;enzyme regulator activity;other molecular function	80641334
Q9BZI7	Regulator of nonsense transcripts 3B OS=Homo sapiens OX=9606 GN=UPF3B PE=1 SV=1	High	12.637	9	3	3	3	483	57.7	9.48	3.09	UPF3B	cell organization and biogenesis;RNA metabolism OR transcription;other metabolic processes;transport;developmental processes;other biological processes	cytosol;cytoskeleton;nucleus;other cell component	nucleic acid binding activity	247035522
Q92572	AP-3 complex subunit sigma-1 OS=Homo sapiens OX=9606 GN=AP3S1 PE=1 SV=1	High	12.619	16	3	4	3	193	21.7	5.39	4.98	AP3S1	cell organization and biogenesis;transport;signal transduction	other membranes;ER/Golgi;other cytoplasmic organelle;other cell component		116263216
Q8TEX9	Importin-4 OS=Homo sapiens OX=9606 GN=IPO4 PE=1 SV=2	High	12.612	3	2	2	2	1081	118.6	4.96	5.41	IPO4	transport;other biological processes	nucleus;other cell component	other molecular function	7.48094e+06
P00918	Carbonic anhydrase 2 OS=Homo sapiens OX=9606 GN=CA2 PE=1 SV=2	High	12.581	13	3	3	3	260	29.2	7.4	4.51	CA2	transport;signal transduction;other biological processes	plasma membrane;other membranes;cytosol;other cell component	other molecular function	6.70059e+06
P57740	Nuclear pore complex protein Nup107 OS=Homo sapiens OX=9606 GN=NUP107 PE=1 SV=1	High	12.552	4	3	3	3	925	106.3	5.43	3.32	NUP107	cell organization and biogenesis;other metabolic processes;transport;developmental processes	other membranes;cytosol;nucleus;other cell component	other molecular function	40185644
Q9H910	Jupiter microtubule associated homolog 2 OS=Homo sapiens OX=9606 GN=JPT2 PE=1 SV=1	High	12.55	22	2	3	2	190	20.1	9.26	8.32	JPT2	other biological processes	plasma membrane;other membranes;cytosol;nucleus;other cell component		48199190
Q9UBB4	Ataxin-10 OS=Homo sapiens OX=9606 GN=ATXN10 PE=1 SV=1	High	12.534	6	2	2	2	475	53.5	5.25	5.72	ATXN10	cell organization and biogenesis;developmental processes;other biological processes	plasma membrane;other membranes;cytosol;cytoskeleton;other cell component		9356635
Q6P6C2	RNA demethylase ALKBH5 OS=Homo sapiens OX=9606 GN=ALKBH5 PE=1 SV=2	High	12.499	5	2	3	2	394	44.2	9.09	4.18	ALKBH5	cell cycle OR cell proliferation;cell organization and biogenesis;RNA metabolism OR transcription;other metabolic processes;stress response;other biological processes	cytosol;ER/Golgi;nucleus	other molecular function	74636038
P28340	DNA polymerase delta catalytic subunit OS=Homo sapiens OX=9606 GN=POLD1 PE=1 SV=2	High	12.484	4	3	3	3	1107	123.6	7.03	4.33	POLD1	DNA metabolism;other metabolic processes;stress response;other biological processes	cytosol;nucleus;other cell component	nucleic acid binding activity;other molecular function	9743594
Q8NBU5	Outer mitochondrial transmembrane helix translocase OS=Homo sapiens OX=9606 GN=ATAD1 PE=1 SV=1	High	12.48	12	4	4	4	361	40.7	6.9	5.91	ATAD1	other biological processes	plasma membrane;other membranes;cytosol;mitochondrion;other cytoplasmic organelle;other cell component	transporter activity;other molecular function	59346268
Q15459	Splicing factor 3A subunit 1 OS=Homo sapiens OX=9606 GN=SF3A1 PE=1 SV=1	High	12.439	7	3	3	3	793	88.8	5.22	4.35	SF3A1	cell organization and biogenesis;RNA metabolism OR transcription;other metabolic processes	nucleus	nucleic acid binding activity	2.57419e+07
P62873	Guanine nucleotide-binding protein G(I)/G(S)/G(T) subunit beta-1 OS=Homo sapiens OX=9606 GN=GNB1 PE=1 SV=3	High	12.437	11	4	4	4	340	37.4	6	6.53	GNB1	cell-cell signaling;cell cycle OR cell proliferation;developmental processes;signal transduction;other biological processes	plasma membrane;other membranes;cytosol;other cell component	other molecular function	211723556
Q9NS69	Mitochondrial import receptor subunit TOM22 homolog OS=Homo sapiens OX=9606 GN=TOMM22 PE=1 SV=3	High	12.433	34	3	3	3	142	15.5	4.34	5.83	TOMM22	cell organization and biogenesis;transport;other biological processes	other membranes;mitochondrion	transporter activity;other molecular function	150421964
Q14141	Septin-6 OS=Homo sapiens OX=9606 GN=SEPTIN6 PE=1 SV=4	High	12.407	9	2	2	1	434	49.7	6.67	5.14	SEPTIN6	cell cycle OR cell proliferation;other biological processes	plasma membrane;other membranes;cytoskeleton;ER/Golgi;other cell component	other molecular function
Q9NZU5	LIM and cysteine-rich domains protein 1 OS=Homo sapiens OX=9606 GN=LMCD1 PE=1 SV=1	High	12.404	9	2	2	2	365	40.8	7.93	5.41	LMCD1	other biological processes	nucleus;other cell component	other molecular function	23268302
Q16822	Phosphoenolpyruvate carboxykinase [GTP], mitochondrial OS=Homo sapiens OX=9606 GN=PCK2 PE=1 SV=4	High	12.399	6	4	4	4	640	70.7	7.62	0	PCK2	other metabolic processes;stress response;developmental processes;other biological processes	mitochondrion	other molecular function	28879897
P30085	UMP-CMP kinase OS=Homo sapiens OX=9606 GN=CMPK1 PE=1 SV=3	High	12.37	19	3	3	3	196	22.2	5.57	4.33	CMPK1	other metabolic processes	cytosol;nucleus;other cell component	kinase activity;other molecular function	7367718
O95985	DNA topoisomerase 3-beta-1 OS=Homo sapiens OX=9606 GN=TOP3B PE=1 SV=1	High	12.358	6	5	6	5	862	96.6	8.12	10.8	TOP3B	cell cycle OR cell proliferation;cell organization and biogenesis;DNA metabolism;other metabolic processes;stress response	nucleus;other cell component	nucleic acid binding activity;other molecular function	88785891
Q15286	Ras-related protein Rab-35 OS=Homo sapiens OX=9606 GN=RAB35 PE=1 SV=1	High	12.355	15	3	6	1	201	23	8.29	15.08	RAB35	cell cycle OR cell proliferation;cell organization and biogenesis;transport;developmental processes;signal transduction;other biological processes	plasma membrane;other membranes;cytosol;other cytoplasmic organelle;other cell component	other molecular function	28392496
Q8N1G4	Leucine-rich repeat-containing protein 47 OS=Homo sapiens OX=9606 GN=LRRC47 PE=1 SV=1	High	12.353	8	4	5	4	583	63.4	8.28	5.68	LRRC47	protein metabolism;RNA metabolism OR transcription;other metabolic processes		other molecular function	36667617
O14497	AT-rich interactive domain-containing protein 1A OS=Homo sapiens OX=9606 GN=ARID1A PE=1 SV=3	High	12.328	2	5	6	5	2285	241.9	6.7	2.1	ARID1A	cell organization and biogenesis;RNA metabolism OR transcription;other metabolic processes;developmental processes;other biological processes	nucleus;other cell component	nucleic acid binding activity;other molecular function
P48729	Casein kinase I isoform alpha OS=Homo sapiens OX=9606 GN=CSNK1A1 PE=1 SV=2	High	12.289	12	3	3	3	337	38.9	9.57	7.65	CSNK1A1	cell organization and biogenesis;protein metabolism;other metabolic processes;signal transduction;other biological processes	cytosol;cytoskeleton;nucleus;other cell component	kinase activity;other molecular function	47089031
Q96KM6	Zinc finger protein 512B OS=Homo sapiens OX=9606 GN=ZNF512B PE=1 SV=1	High	12.282	4	2	2	2	892	97.2	9.83	4.63	ZNF512B	other biological processes	nucleus	nucleic acid binding activity;other molecular function	10482175
Q96AC1	Fermitin family homolog 2 OS=Homo sapiens OX=9606 GN=FERMT2 PE=1 SV=1	High	12.276	4	2	2	2	680	77.8	6.7	4.65	FERMT2	cell adhesion;cell organization and biogenesis;developmental processes;signal transduction;other biological processes	plasma membrane;other membranes;cytosol;cytoskeleton;nucleus;other cell component	signal transduction activity or receptor binding;enzyme regulator activity;cytoskeletal activity;other molecular function	26832424
Q9BZE4	GTP-binding protein 4 OS=Homo sapiens OX=9606 GN=GTPBP4 PE=1 SV=3	High	12.227	5	3	4	3	634	73.9	9.5	4.52	GTPBP4	RNA metabolism OR transcription;other metabolic processes;other biological processes	other membranes;cytosol;nucleus;other cell component	other molecular function	35024300
Q9Y3A5	Ribosome maturation protein SBDS OS=Homo sapiens OX=9606 GN=SBDS PE=1 SV=4	High	12.207	14	3	5	3	250	28.7	8.75	5.97	SBDS	cell cycle OR cell proliferation;cell organization and biogenesis;RNA metabolism OR transcription;other metabolic processes;developmental processes;other biological processes	cytosol;cytoskeleton;nucleus;other cell component	cytoskeletal activity;translation activity;nucleic acid binding activity	67567592
Q3MHD2	Protein LSM12 OS=Homo sapiens OX=9606 GN=LSM12 PE=1 SV=2	High	12.205	14	2	3	2	195	21.7	7.74	4.47	LSM12		other cell component	nucleic acid binding activity	128067804
Q9Y2X9	Zinc finger protein 281 OS=Homo sapiens OX=9606 GN=ZNF281 PE=1 SV=1	High	12.168	3	2	2	2	895	96.9	8.48	3.05	ZNF281	developmental processes;other biological processes	nucleus	nucleic acid binding activity;other molecular function	5800971
P68036	Ubiquitin-conjugating enzyme E2 L3 OS=Homo sapiens OX=9606 GN=UBE2L3 PE=1 SV=1	High	12.103	24	2	2	2	154	17.9	8.51	7.39	UBE2L3	cell cycle OR cell proliferation;protein metabolism;other metabolic processes;other biological processes	cytosol;nucleus;other cell component	enzyme regulator activity;other molecular function
Q96GW9	Methionine--tRNA ligase, mitochondrial OS=Homo sapiens OX=9606 GN=MARS2 PE=1 SV=2	High	12.098	6	2	3	2	593	66.5	8.09	2.41	MARS2	protein metabolism;RNA metabolism OR transcription;other metabolic processes	mitochondrion	other molecular function	1.97889e+07
Q13895	Bystin OS=Homo sapiens OX=9606 GN=BYSL PE=1 SV=3	High	12.09	11	3	4	3	437	49.6	8.12	5.08	BYSL	cell cycle OR cell proliferation;RNA metabolism OR transcription;other metabolic processes;developmental processes;other biological processes	cytosol;nucleus;other cell component	nucleic acid binding activity	15070103
P05412	Transcription factor Jun OS=Homo sapiens OX=9606 GN=JUN PE=1 SV=2	High	12.077	9	2	2	2	331	35.7	8.76	6.22	JUN	cell cycle OR cell proliferation;cell organization and biogenesis;stress response;developmental processes;signal transduction;other biological processes	nucleus;other cell component	enzyme regulator activity;nucleic acid binding activity;other molecular function	31403230
P30086	Phosphatidylethanolamine-binding protein 1 OS=Homo sapiens OX=9606 GN=PEBP1 PE=1 SV=3	High	12.058	18	2	3	2	187	21	7.53	7.25	PEBP1	other biological processes	cytosol	enzyme regulator activity;other molecular function
Q96CB9	5-cytosine rRNA methyltransferase NSUN4 OS=Homo sapiens OX=9606 GN=NSUN4 PE=1 SV=2	High	12.019	9	3	3	3	384	43.1	8.18	3.94	NSUN4	RNA metabolism OR transcription;other metabolic processes	mitochondrion;translational apparatus	nucleic acid binding activity;other molecular function	98019363
Q13823	Nucleolar GTP-binding protein 2 OS=Homo sapiens OX=9606 GN=GNL2 PE=1 SV=1	High	12.01	6	3	3	3	731	83.6	9.25	4.39	GNL2	other biological processes	nucleus	other molecular function	77565800
Q9UBV8	Peflin OS=Homo sapiens OX=9606 GN=PEF1 PE=1 SV=1	High	12.001	11	3	5	3	284	30.4	6.54	12.98	PEF1	cell organization and biogenesis;transport;developmental processes;other biological processes	other membranes;ER/Golgi;other cell component	other molecular function	141325764
P35226	Polycomb complex protein BMI-1 OS=Homo sapiens OX=9606 GN=BMI1 PE=1 SV=2	High	11.989	12	4	6	4	326	36.9	8.63	4.04	BMI1	cell organization and biogenesis;developmental processes;signal transduction;other biological processes	cytosol;nucleus;other cell component	enzyme regulator activity;other molecular function	201801681
P54646	5'-AMP-activated protein kinase catalytic subunit alpha-2 OS=Homo sapiens OX=9606 GN=PRKAA2 PE=1 SV=2	High	11.962	6	2	2	2	552	62.3	7.75	4.8	PRKAA2	cell organization and biogenesis;protein metabolism;other metabolic processes;stress response;signal transduction;other biological processes	cytosol;cytoskeleton;ER/Golgi;nucleus;other cell component	kinase activity;other molecular function
P47813	Eukaryotic translation initiation factor 1A, X-chromosomal OS=Homo sapiens OX=9606 GN=EIF1AX PE=1 SV=2	High	11.949	17	2	3	2	144	16.5	5.24	5.43	EIF1AX	cell organization and biogenesis;protein metabolism;other metabolic processes	cytosol;translational apparatus;other cell component	nucleic acid binding activity;other molecular function	134881446
P18583	Protein SON OS=Homo sapiens OX=9606 GN=SON PE=1 SV=4	High	11.938	3	4	5	4	2426	263.7	5.64	3.55	SON	cell cycle OR cell proliferation;cell organization and biogenesis;RNA metabolism OR transcription;other metabolic processes;other biological processes	nucleus	nucleic acid binding activity	22291694
P17152	Transmembrane protein 11, mitochondrial OS=Homo sapiens OX=9606 GN=TMEM11 PE=1 SV=1	High	11.936	13	2	3	2	192	21.5	7.36	9.15	TMEM11	cell organization and biogenesis	plasma membrane;other membranes;mitochondrion		125925400
O60828	Polyglutamine-binding protein 1 OS=Homo sapiens OX=9606 GN=PQBP1 PE=1 SV=1	High	11.919	14	3	5	3	265	30.5	6.33	0	PQBP1	cell organization and biogenesis;RNA metabolism OR transcription;other metabolic processes;stress response;developmental processes;other biological processes	cytosol;cytoskeleton;nucleus;other cell component	nucleic acid binding activity;other molecular function	922044417
O00487	26S proteasome non-ATPase regulatory subunit 14 OS=Homo sapiens OX=9606 GN=PSMD14 PE=1 SV=1	High	11.919	7	2	3	2	310	34.6	6.52	6.25	PSMD14	protein metabolism;DNA metabolism;other metabolic processes;stress response;other biological processes	non-structural extracellular;cytosol;nucleus;other cell component	enzyme regulator activity;other molecular function	91184004
P51571	Translocon-associated protein subunit delta OS=Homo sapiens OX=9606 GN=SSR4 PE=1 SV=1	High	11.904	18	2	2	2	173	19	6.15	6.65	SSR4		other membranes;ER/Golgi;other cell component		63700020
O96019	Actin-like protein 6A OS=Homo sapiens OX=9606 GN=ACTL6A PE=1 SV=1	High	11.895	14	3	3	3	429	47.4	5.6	3.33	ACTL6A	cell organization and biogenesis;DNA metabolism;other metabolic processes;stress response;developmental processes;signal transduction;other biological processes	plasma membrane;other membranes;nucleus;other cell component	other molecular function	188918861
P24534	Elongation factor 1-beta OS=Homo sapiens OX=9606 GN=EEF1B2 PE=1 SV=3	High	11.866	11	2	2	2	225	24.7	4.67	5.46	EEF1B2	protein metabolism;other metabolic processes;other biological processes	cytosol;other cell component	enzyme regulator activity;other molecular function	98026400
Q9UKM9	RNA-binding protein Raly OS=Homo sapiens OX=9606 GN=RALY PE=1 SV=1	High	11.861	10	3	4	3	306	32.4	9.17	7.74	RALY	RNA metabolism OR transcription;other metabolic processes;other biological processes	nucleus	other molecular function	56956014
Q9P0M6	Core histone macro-H2A.2 OS=Homo sapiens OX=9606 GN=MACROH2A2 PE=1 SV=3	High	11.848	11	3	3	2	372	40	9.69	7.05	MACROH2A2	cell organization and biogenesis;developmental processes;other biological processes	nucleus;other cell component	nucleic acid binding activity;other molecular function	34862460
P62316	Small nuclear ribonucleoprotein Sm D2 OS=Homo sapiens OX=9606 GN=SNRPD2 PE=1 SV=1	High	11.844	31	3	4	3	118	13.5	9.91	10.22	SNRPD2	cell organization and biogenesis;RNA metabolism OR transcription;other metabolic processes	cytosol;nucleus;other cell component		93511965
Q9UGP8	Translocation protein SEC63 homolog OS=Homo sapiens OX=9606 GN=SEC63 PE=1 SV=2	High	11.813	5	3	3	3	760	87.9	5.31	2.51	SEC63	other metabolic processes;transport;developmental processes;other biological processes	other membranes;ER/Golgi	transporter activity;other molecular function	13381911
O95297	Myelin protein zero-like protein 1 OS=Homo sapiens OX=9606 GN=MPZL1 PE=1 SV=1	High	11.769	10	2	3	2	269	29.1	8.72	4.05	MPZL1	cell-cell signaling;signal transduction	plasma membrane;other membranes	other molecular function
Q9NR31	Small COPII coat GTPase SAR1A OS=Homo sapiens OX=9606 GN=SAR1A PE=1 SV=1	High	11.761	16	3	4	1	198	22.4	6.68	1.98	SAR1A	cell organization and biogenesis;stress response;transport;other biological processes	other membranes;cytosol;ER/Golgi;other cytoplasmic organelle	other molecular function	69508320
Q3SXM5	Inactive hydroxysteroid dehydrogenase-like protein 1 OS=Homo sapiens OX=9606 GN=HSDL1 PE=1 SV=3	High	11.757	9	3	5	3	330	37	8.72	2.9	HSDL1		cytoskeleton;mitochondrion;other cell component
Q9P0K7	Ankycorbin OS=Homo sapiens OX=9606 GN=RAI14 PE=1 SV=2	High	11.732	4	3	4	3	980	110	6.21	1.74	RAI14	other biological processes	cytosol;cytoskeleton;nucleus;other cell component	cytoskeletal activity	58187714
P25786	Proteasome subunit alpha type-1 OS=Homo sapiens OX=9606 GN=PSMA1 PE=1 SV=1	High	11.713	17	3	3	3	263	29.5	6.61	2.19	PSMA1	protein metabolism;other metabolic processes;other biological processes	cytosol;cytoskeleton;nucleus;other cell component	other molecular function	55369374
Q8IX12	Cell division cycle and apoptosis regulator protein 1 OS=Homo sapiens OX=9606 GN=CCAR1 PE=1 SV=2	High	11.701	4	3	3	3	1150	132.7	5.76	0	CCAR1	protein metabolism;other metabolic processes;other biological processes	nucleus;other cell component	nucleic acid binding activity;other molecular function	22414384
Q9NRX4	14 kDa phosphohistidine phosphatase OS=Homo sapiens OX=9606 GN=PHPT1 PE=1 SV=1	High	11.694	26	2	3	2	125	13.8	6.07	5.46	PHPT1	cell organization and biogenesis;other biological processes	plasma membrane;other membranes;cytosol;nucleus;other cell component	enzyme regulator activity;cytoskeletal activity;other molecular function	65440618
Q05655	Protein kinase C delta type OS=Homo sapiens OX=9606 GN=PRKCD PE=1 SV=2	High	11.686	7	5	5	5	676	77.5	7.75	4.53	PRKCD	cell cycle OR cell proliferation;cell organization and biogenesis;protein metabolism;other metabolic processes;stress response;transport;signal transduction;other biological processes	non-structural extracellular;plasma membrane;other membranes;cytosol;mitochondrion;ER/Golgi;nucleus;other cytoplasmic organelle;other cell component	enzyme regulator activity;kinase activity;other molecular function	53114084
Q96C19	EF-hand domain-containing protein D2 OS=Homo sapiens OX=9606 GN=EFHD2 PE=1 SV=1	High	11.616	13	3	4	3	240	26.7	5.2	4.8	EFHD2		other membranes	other molecular function	27617389
P00403	Cytochrome c oxidase subunit 2 OS=Homo sapiens OX=9606 GN=MT-CO2 PE=1 SV=1	High	11.582	16	3	3	3	227	25.5	4.82	5.37	MT-CO2	other metabolic processes;stress response;transport	other membranes;mitochondrion	transporter activity;other molecular function	79999450
P35249	Replication factor C subunit 4 OS=Homo sapiens OX=9606 GN=RFC4 PE=1 SV=2	High	11.484	12	3	3	3	363	39.7	8.02	4.37	RFC4	DNA metabolism;other metabolic processes;stress response;other biological processes	nucleus;other cell component	nucleic acid binding activity;other molecular function	2.17659e+08
Q14166	Tubulin--tyrosine ligase-like protein 12 OS=Homo sapiens OX=9606 GN=TTLL12 PE=1 SV=2	High	11.48	6	3	3	3	644	74.4	5.53	5.15	TTLL12	cell organization and biogenesis;protein metabolism;other metabolic processes;stress response;other biological processes	plasma membrane;other membranes;cytosol;cytoskeleton;nucleus;other cell component	other molecular function	17628980
Q15369	Elongin-C OS=Homo sapiens OX=9606 GN=ELOC PE=1 SV=1	High	11.454	30	2	2	2	112	12.5	4.78	1.71	ELOC	protein metabolism;RNA metabolism OR transcription;other metabolic processes;other biological processes	cytosol;nucleus;other cell component	other molecular function	38202088
Q92878	DNA repair protein RAD50 OS=Homo sapiens OX=9606 GN=RAD50 PE=1 SV=1	High	11.447	3	3	3	3	1312	153.8	6.89	4.07	RAD50	cell cycle OR cell proliferation;cell organization and biogenesis;DNA metabolism;other metabolic processes;stress response;signal transduction;other biological processes	nucleus;other cell component	enzyme regulator activity;nucleic acid binding activity;other molecular function
Q9NTK5	Obg-like ATPase 1 OS=Homo sapiens OX=9606 GN=OLA1 PE=1 SV=2	High	11.426	10	3	5	3	396	44.7	7.81	3.82	OLA1	other metabolic processes	non-structural extracellular;cytosol;cytoskeleton;nucleus;other cell component	translation activity;other molecular function	21928230
Q5TFE4	5'-nucleotidase domain-containing protein 1 OS=Homo sapiens OX=9606 GN=NT5DC1 PE=1 SV=1	High	11.41	9	3	3	3	455	51.8	6.35	4.28	NT5DC1			other molecular function
P09429	High mobility group protein B1 OS=Homo sapiens OX=9606 GN=HMGB1 PE=1 SV=3	High	11.391	7	1	2	1	215	24.9	5.74	6.61	HMGB1	cell cycle OR cell proliferation;cell organization and biogenesis;DNA metabolism;RNA metabolism OR transcription;other metabolic processes;stress response;transport;developmental processes;signal transduction;other biological processes	non-structural extracellular;plasma membrane;other membranes;ER/Golgi;nucleus;other cytoplasmic organelle;other cell component	signal transduction activity or receptor binding;enzyme regulator activity;nucleic acid binding activity;other molecular function	140952158
Q15382	GTP-binding protein Rheb OS=Homo sapiens OX=9606 GN=RHEB PE=1 SV=1	High	11.379	15	2	2	2	184	20.5	5.92	5.04	RHEB	developmental processes;signal transduction;other biological processes	plasma membrane;other membranes;cytosol;ER/Golgi;nucleus;other cytoplasmic organelle;other cell component	enzyme regulator activity;other molecular function	97904300
P27448	MAP/microtubule affinity-regulating kinase 3 OS=Homo sapiens OX=9606 GN=MARK3 PE=1 SV=5	High	11.366	6	3	4	3	753	84.4	9.57	8.71	MARK3	cell organization and biogenesis;protein metabolism;other metabolic processes;signal transduction;other biological processes	plasma membrane;other membranes;cytosol;other cell component	cytoskeletal activity;kinase activity;other molecular function
P83916	Chromobox protein homolog 1 OS=Homo sapiens OX=9606 GN=CBX1 PE=1 SV=1	High	11.344	15	2	2	1	185	21.4	4.93	3.49	CBX1	cell organization and biogenesis;stress response;other biological processes	cytoskeleton;nucleus;other cell component	other molecular function
P53582	Methionine aminopeptidase 1 OS=Homo sapiens OX=9606 GN=METAP1 PE=1 SV=2	High	11.315	11	3	4	3	386	43.2	7.17	4.2	METAP1	protein metabolism;other metabolic processes;other biological processes	cytosol;translational apparatus;other cell component	other molecular function	172200254
P48730	Casein kinase I isoform delta OS=Homo sapiens OX=9606 GN=CSNK1D PE=1 SV=2	High	11.272	7	2	2	2	415	47.3	9.74	0	CSNK1D	cell cycle OR cell proliferation;cell organization and biogenesis;protein metabolism;other metabolic processes;transport;developmental processes;signal transduction;other biological processes	plasma membrane;other membranes;cytosol;cytoskeleton;ER/Golgi;nucleus;other cell component	kinase activity;other molecular function	7.30654e+06
Q96P11	28S rRNA (cytosine-C(5))-methyltransferase OS=Homo sapiens OX=9606 GN=NSUN5 PE=1 SV=2	High	11.251	8	3	3	3	429	46.7	8.62	2.14	NSUN5	RNA metabolism OR transcription;other metabolic processes;developmental processes;other biological processes	nucleus	other molecular function
Q9Y4L1	Hypoxia up-regulated protein 1 OS=Homo sapiens OX=9606 GN=HYOU1 PE=1 SV=1	High	11.242	4	3	3	3	999	111.3	5.22	6.87	HYOU1	protein metabolism;other metabolic processes;stress response;transport;other biological processes	non-structural extracellular;mitochondrion;ER/Golgi;other cell component	other molecular function	69816302
Q96MG7	Non-structural maintenance of chromosomes element 3 homolog OS=Homo sapiens OX=9606 GN=NSMCE3 PE=1 SV=1	High	11.209	14	3	4	3	304	34.3	9.28	4.45	NSMCE3	cell organization and biogenesis;protein metabolism;DNA metabolism;other metabolic processes;stress response;other biological processes	nucleus;other cell component	other molecular function	28539579
P08758	Annexin A5 OS=Homo sapiens OX=9606 GN=ANXA5 PE=1 SV=2	High	11.194	9	3	3	3	320	35.9	5.05	4.93	ANXA5	stress response;signal transduction;other biological processes	non-structural extracellular;plasma membrane;other membranes;cytosol;other cell component	enzyme regulator activity;other molecular function	11140155
Q5D862	Filaggrin-2 OS=Homo sapiens OX=9606 GN=FLG2 PE=1 SV=1	High	11.178	2	2	2	2	2391	247.9	8.31	2.72	FLG2	cell adhesion;other biological processes	non-structural extracellular;plasma membrane;other cell component	other molecular function
O94925	Glutaminase kidney isoform, mitochondrial OS=Homo sapiens OX=9606 GN=GLS PE=1 SV=1	High	11.154	4	2	3	2	669	73.4	7.77	5.09	GLS	cell-cell signaling;cell organization and biogenesis;other metabolic processes;other biological processes	cytosol;mitochondrion;other cell component	other molecular function	12486157
Q8NEW0	Zinc transporter 7 OS=Homo sapiens OX=9606 GN=SLC30A7 PE=1 SV=1	High	11.149	8	2	2	2	376	41.6	6.95	4.95	SLC30A7	transport;other biological processes	other membranes;cytosol;mitochondrion;ER/Golgi;other cell component	transporter activity;other molecular function
Q96GY0	Zinc finger C2HC domain-containing protein 1A OS=Homo sapiens OX=9606 GN=ZC2HC1A PE=1 SV=2	High	11.132	8	2	2	2	325	35.1	9.82	2.97	ZC2HC1A			other molecular function	10264052
Q8TCG1	Protein CIP2A OS=Homo sapiens OX=9606 GN=CIP2A PE=1 SV=2	High	11.109	4	3	4	3	905	102.1	6.23	5.3	CIP2A	cell organization and biogenesis;stress response	plasma membrane;other membranes;cytosol;cytoskeleton;other cell component	enzyme regulator activity;other molecular function	20570262
Q13416	Origin recognition complex subunit 2 OS=Homo sapiens OX=9606 GN=ORC2 PE=1 SV=2	High	11.094	3	1	1	1	577	65.9	6.51	3.83	ORC2	DNA metabolism;other metabolic processes;other biological processes	cytoskeleton;nucleus;other cell component	nucleic acid binding activity
Q15436	Protein transport protein Sec23A OS=Homo sapiens OX=9606 GN=SEC23A PE=1 SV=2	High	11.061	5	3	3	3	765	86.1	7.08	4.42	SEC23A	cell organization and biogenesis;transport;other biological processes	other membranes;cytosol;ER/Golgi;other cell component	enzyme regulator activity;other molecular function
Q9NTI5	Sister chromatid cohesion protein PDS5 homolog B OS=Homo sapiens OX=9606 GN=PDS5B PE=1 SV=1	High	11	2	2	3	2	1447	164.6	8.47	4.77	PDS5B	cell cycle OR cell proliferation;cell organization and biogenesis;DNA metabolism;other metabolic processes;stress response;other biological processes	cytosol;nucleus;other cell component	nucleic acid binding activity
P62318	Small nuclear ribonucleoprotein Sm D3 OS=Homo sapiens OX=9606 GN=SNRPD3 PE=1 SV=1	High	10.998	31	3	3	3	126	13.9	10.32	4.48	SNRPD3	cell organization and biogenesis;protein metabolism;RNA metabolism OR transcription;other metabolic processes	cytosol;nucleus;other cell component	nucleic acid binding activity;other molecular function	196640328
P13984	General transcription factor IIF subunit 2 OS=Homo sapiens OX=9606 GN=GTF2F2 PE=1 SV=2	High	10.991	12	3	3	3	249	28.4	9.23	3.97	GTF2F2	RNA metabolism OR transcription;other metabolic processes;other biological processes	cytoskeleton;nucleus	nucleic acid binding activity;other molecular function	14557662
Q9Y619	Mitochondrial ornithine transporter 1 OS=Homo sapiens OX=9606 GN=SLC25A15 PE=1 SV=1	High	10.977	12	3	3	3	301	32.7	9.13	5.71	SLC25A15	other metabolic processes;transport	other membranes;mitochondrion	transporter activity	51775546
O95372	Acyl-protein thioesterase 2 OS=Homo sapiens OX=9606 GN=LYPLA2 PE=1 SV=1	High	10.959	11	1	1	1	231	24.7	7.23	6.42	LYPLA2	cell organization and biogenesis;protein metabolism;other metabolic processes;developmental processes	cytosol;ER/Golgi;nucleus;other cell component	other molecular function
Q9Y490	Talin-1 OS=Homo sapiens OX=9606 GN=TLN1 PE=1 SV=3	High	10.926	1	2	2	2	2541	269.6	6.07	5.29	TLN1	cell adhesion;cell organization and biogenesis;signal transduction;other biological processes	non-structural extracellular;plasma membrane;other membranes;cytosol;cytoskeleton;other cell component	signal transduction activity or receptor binding;cytoskeletal activity;other molecular function
Q9C037	E3 ubiquitin-protein ligase TRIM4 OS=Homo sapiens OX=9606 GN=TRIM4 PE=1 SV=2	High	10.865	5	2	2	2	500	57.4	8.1	5.24	TRIM4	protein metabolism;other metabolic processes;stress response;other biological processes	plasma membrane;other membranes;cytosol;other cell component	other molecular function	47169728
O43615	Mitochondrial import inner membrane translocase subunit TIM44 OS=Homo sapiens OX=9606 GN=TIMM44 PE=1 SV=2	High	10.859	6	2	2	2	452	51.3	8.32	3.02	TIMM44	transport;other biological processes	other membranes;mitochondrion;nucleus	other molecular function	40281664
Q96P16	Regulation of nuclear pre-mRNA domain-containing protein 1A OS=Homo sapiens OX=9606 GN=RPRD1A PE=1 SV=1	High	10.838	13	3	3	3	312	35.7	7.55	2.52	RPRD1A	RNA metabolism OR transcription;other metabolic processes	nucleus;other cell component	other molecular function	25292063
Q9Y6B6	Small COPII coat GTPase SAR1B OS=Homo sapiens OX=9606 GN=SAR1B PE=1 SV=1	High	10.837	15	3	4	1	198	22.4	6.11	3.79	SAR1B	cell organization and biogenesis;stress response;transport;other biological processes	other membranes;cytosol;ER/Golgi;other cytoplasmic organelle	other molecular function	169545000
P36578	Large ribosomal subunit protein uL4 OS=Homo sapiens OX=9606 GN=RPL4 PE=1 SV=5	High	10.815	7	2	2	2	427	47.7	11.06	5.71	RPL4	protein metabolism;other metabolic processes	cytosol;ER/Golgi;translational apparatus;nucleus;other cell component	other molecular function	39949004
O76003	Glutaredoxin-3 OS=Homo sapiens OX=9606 GN=GLRX3 PE=1 SV=2	High	10.793	10	3	4	3	335	37.4	5.39	5.68	GLRX3	cell organization and biogenesis;other biological processes	cytosol;cytoskeleton;nucleus;other cell component	other molecular function	59629200
Q8WWF6	DnaJ homolog subfamily B member 3 OS=Homo sapiens OX=9606 GN=DNAJB3 PE=1 SV=1	High	10.792	19	2	2	2	145	16.5	4.94	5.97	DNAJB3			other molecular function	29801441
Q01650	Large neutral amino acids transporter small subunit 1 OS=Homo sapiens OX=9606 GN=SLC7A5 PE=1 SV=2	High	10.777	4	2	3	2	507	55	7.72	5.5	SLC7A5	stress response;transport;developmental processes;other biological processes	plasma membrane;other membranes;cytosol;other cytoplasmic organelle;other cell component	transporter activity;other molecular function	13236891
Q9Y3B9	RRP15-like protein OS=Homo sapiens OX=9606 GN=RRP15 PE=1 SV=2	High	10.775	11	3	3	3	282	31.5	5.52	0	RRP15	RNA metabolism OR transcription;other metabolic processes	other cell component		67432307
P17301	Integrin alpha-2 OS=Homo sapiens OX=9606 GN=ITGA2 PE=1 SV=2	High	10.77	3	3	3	3	1181	129.2	5.25	6.24	ITGA2	cell adhesion;cell organization and biogenesis;stress response;developmental processes;signal transduction;other biological processes	plasma membrane;other membranes;other cell component	signal transduction activity or receptor binding;other molecular function	57437862
O14828	Secretory carrier-associated membrane protein 3 OS=Homo sapiens OX=9606 GN=SCAMP3 PE=1 SV=3	High	10.767	8	2	2	2	347	38.3	7.64	6.24	SCAMP3	transport	other membranes;ER/Golgi;other cytoplasmic organelle;other cell component	other molecular function	17827156
Q14192	Four and a half LIM domains protein 2 OS=Homo sapiens OX=9606 GN=FHL2 PE=1 SV=3	High	10.764	8	2	5	2	279	32.2	7.55	4.18	FHL2	developmental processes;other biological processes	cytoskeleton;nucleus	other molecular function	51561432
Q96EV2	RNA-binding protein 33 OS=Homo sapiens OX=9606 GN=RBM33 PE=1 SV=3	High	10.736	5	4	4	4	1170	129.9	6.93	2.22	RBM33	transport;other biological processes	nucleus;other cell component	nucleic acid binding activity;other molecular function	6.15607e+06
Q9NXV6	CDKN2A-interacting protein OS=Homo sapiens OX=9606 GN=CDKN2AIP PE=1 SV=3	High	10.728	5	2	2	2	580	61.1	9.01	2.48	CDKN2AIP	stress response;other biological processes	nucleus	nucleic acid binding activity;other molecular function
O75964	ATP synthase subunit g, mitochondrial OS=Homo sapiens OX=9606 GN=ATP5MG PE=1 SV=3	High	10.707	32	3	4	3	103	11.4	9.64	5.18	ATP5MG	other metabolic processes;transport	other membranes;mitochondrion	transporter activity	123298080
Q9UIW2	Plexin-A1 OS=Homo sapiens OX=9606 GN=PLXNA1 PE=1 SV=3	High	10.685	2	3	3	3	1896	210.9	6.92	5.75	PLXNA1	cell organization and biogenesis;developmental processes;signal transduction;other biological processes	plasma membrane;other membranes;cytosol;nucleus;other cell component	other molecular function	2299004842
Q9HBH5	Retinol dehydrogenase 14 OS=Homo sapiens OX=9606 GN=RDH14 PE=1 SV=1	High	10.683	10	3	3	3	336	36.8	8.79	8.25	RDH14	other metabolic processes	other membranes;cytosol;ER/Golgi;nucleus	other molecular function	89017028
Q8WXI9	Transcriptional repressor p66-beta OS=Homo sapiens OX=9606 GN=GATAD2B PE=1 SV=1	High	10.666	4	2	2	1	593	65.2	9.7	1.84	GATAD2B	cell organization and biogenesis;other biological processes	nucleus;other cell component	nucleic acid binding activity;other molecular function
O95210	Starch-binding domain-containing protein 1 OS=Homo sapiens OX=9606 GN=STBD1 PE=1 SV=1	High	10.658	11	2	2	2	358	39	5.73	4.12	STBD1	cell organization and biogenesis;other metabolic processes;transport	plasma membrane;other membranes;ER/Golgi;other cell component	other molecular function
P49006	MARCKS-related protein OS=Homo sapiens OX=9606 GN=MARCKSL1 PE=1 SV=2	High	10.645	19	3	3	3	195	19.5	4.67	5.99	MARCKSL1	cell cycle OR cell proliferation;cell organization and biogenesis;developmental processes;other biological processes	plasma membrane;other membranes;cytoskeleton;other cell component	cytoskeletal activity;other molecular function	5.69592e+08
P63151	Serine/threonine-protein phosphatase 2A 55 kDa regulatory subunit B alpha isoform OS=Homo sapiens OX=9606 GN=PPP2R2A PE=1 SV=1	High	10.641	5	2	2	2	447	51.7	6.2	5.19	PPP2R2A	protein metabolism;other metabolic processes;other biological processes	cytosol;nucleus;other cell component	enzyme regulator activity;cytoskeletal activity;other molecular function
Q07812	Apoptosis regulator BAX OS=Homo sapiens OX=9606 GN=BAX PE=1 SV=1	High	10.64	13	2	2	2	192	21.2	5.22	4.55	BAX	cell cycle OR cell proliferation;cell organization and biogenesis;other metabolic processes;stress response;transport;developmental processes;signal transduction;other biological processes	other membranes;cytosol;mitochondrion;ER/Golgi;nucleus;other cell component	transporter activity;other molecular function	25174294
Q9P016	Thymocyte nuclear protein 1 OS=Homo sapiens OX=9606 GN=THYN1 PE=1 SV=1	High	10.623	10	2	3	2	225	25.7	9.25	5.63	THYN1				12387171
P62913	Large ribosomal subunit protein uL5 OS=Homo sapiens OX=9606 GN=RPL11 PE=1 SV=2	High	10.62	20	3	7	3	178	20.2	9.6	8.65	RPL11	cell organization and biogenesis;protein metabolism;RNA metabolism OR transcription;other metabolic processes;other biological processes	cytosol;translational apparatus;nucleus;other cell component	enzyme regulator activity;nucleic acid binding activity;other molecular function	1160596992
Q16629	Serine/arginine-rich splicing factor 7 OS=Homo sapiens OX=9606 GN=SRSF7 PE=1 SV=1	High	10.611	15	3	3	2	238	27.4	11.82	7.14	SRSF7	RNA metabolism OR transcription;other metabolic processes;transport;other biological processes	nucleus;other cell component	nucleic acid binding activity;other molecular function	103978716
Q5TEC6	Histone H3-7 OS=Homo sapiens OX=9606 GN=H3-7 PE=1 SV=1	High	10.567	25	4	19	1	136	15.4	11.27	29.01	H3-7		nucleus;other cell component	nucleic acid binding activity;other molecular function	889744960
Q00577	Transcriptional activator protein Pur-alpha OS=Homo sapiens OX=9606 GN=PURA PE=1 SV=2	High	10.553	11	2	2	2	322	34.9	6.44	4.19	PURA	cell cycle OR cell proliferation;DNA metabolism;other metabolic processes;transport;developmental processes;other biological processes	nucleus;other cell component	nucleic acid binding activity;other molecular function
P61011	Signal recognition particle subunit SRP54 OS=Homo sapiens OX=9606 GN=SRP54 PE=1 SV=1	High	10.54	6	3	3	3	504	55.7	8.75	2.16	SRP54	cell organization and biogenesis;transport;developmental processes;other biological processes	cytosol;ER/Golgi;translational apparatus;nucleus;other cell component	nucleic acid binding activity;other molecular function	56309600
Q15003	Condensin complex subunit 2 OS=Homo sapiens OX=9606 GN=NCAPH PE=1 SV=3	High	10.526	5	3	3	3	741	82.5	5.06	3.74	NCAPH	cell cycle OR cell proliferation;cell organization and biogenesis;other biological processes	cytosol;nucleus;other cell component	other molecular function	133448628
P07954	Fumarate hydratase, mitochondrial OS=Homo sapiens OX=9606 GN=FH PE=1 SV=3	High	10.508	5	3	5	3	510	54.6	8.76	0	FH	DNA metabolism;other metabolic processes;stress response;other biological processes	cytosol;mitochondrion;nucleus;other cell component	other molecular function	48451905
P25398	Small ribosomal subunit protein eS12 OS=Homo sapiens OX=9606 GN=RPS12 PE=1 SV=3	High	10.486	20	3	4	3	132	14.5	7.21	8.72	RPS12	protein metabolism;other metabolic processes;other biological processes	cytosol;ER/Golgi;translational apparatus;nucleus;other cell component	other molecular function	194252360
Q9Y2R5	Small ribosomal subunit protein uS17m OS=Homo sapiens OX=9606 GN=MRPS17 PE=1 SV=1	High	10.479	29	2	3	2	130	14.5	9.85	4.38	MRPS17	protein metabolism;other metabolic processes	other membranes;mitochondrion;translational apparatus	nucleic acid binding activity	98218476
Q6P1J9	Parafibromin OS=Homo sapiens OX=9606 GN=CDC73 PE=1 SV=1	High	10.431	6	3	3	3	531	60.5	9.61	5.32	CDC73	RNA metabolism OR transcription;other metabolic processes;developmental processes;signal transduction;other biological processes	cytosol;nucleus	other molecular function
Q9UHR5	SAP30-binding protein OS=Homo sapiens OX=9606 GN=SAP30BP PE=1 SV=1	High	10.411	8	3	3	3	308	33.9	4.84	2.05	SAP30BP	other biological processes	cytoskeleton;nucleus		37449968
Q8NFW8	N-acylneuraminate cytidylyltransferase OS=Homo sapiens OX=9606 GN=CMAS PE=1 SV=2	High	10.397	7	2	2	2	434	48.3	7.93	4.85	CMAS	other metabolic processes	nucleus	other molecular function
Q9NVJ2	ADP-ribosylation factor-like protein 8B OS=Homo sapiens OX=9606 GN=ARL8B PE=1 SV=1	High	10.381	17	2	2	2	186	21.5	8.43	7.74	ARL8B	cell cycle OR cell proliferation;cell organization and biogenesis;other metabolic processes;stress response;transport;other biological processes	other membranes;cytosol;cytoskeleton;other cytoplasmic organelle;other cell component	cytoskeletal activity;other molecular function	28408580
Q9Y450	HBS1-like protein OS=Homo sapiens OX=9606 GN=HBS1L PE=1 SV=1	High	10.378	6	3	4	3	684	75.4	6.61	4.85	HBS1L	cell organization and biogenesis;protein metabolism;RNA metabolism OR transcription;other metabolic processes;signal transduction;other biological processes	cytosol;translational apparatus;other cell component	other molecular function	28882879
Q15006	ER membrane protein complex subunit 2 OS=Homo sapiens OX=9606 GN=EMC2 PE=1 SV=1	High	10.342	8	2	3	2	297	34.8	6.57	7.17	EMC2	cell organization and biogenesis	other membranes;ER/Golgi;other cell component		36100316
Q92615	La-related protein 4B OS=Homo sapiens OX=9606 GN=LARP4B PE=1 SV=3	High	10.296	4	2	2	2	738	80.5	6.92	2.77	LARP4B	other biological processes	cytosol;nucleus;other cell component	nucleic acid binding activity
[truncated: 970 more rows]

## Sheet: Sheet1
						MYH10
						MYH9
						PARP1
						HNRNPU
						CLTC
						DDX3X
						DHX9
						DDX1
						MATR3
						SFPQ
						FLNA
						SYNCRIP
						HNRNPA3
						AHNAK
						DDX17
						SAFB2
						PKM
						DDX5
						CKAP4
						MKI67
						HNRNPUL2
						HSPA1B
						EIF3A
						EPB41L2
						KRT10
[truncated: 2,175 more rows]
