# Supplementary material for: Robust loading and delivery of functional small RNAs via protein N-myristoylation-induced small extracellular vesicles
Source: Bioact Mater. 2026 Apr 13;63:422–38. doi: 10.1016/j.bioactmat.2026.04.012 (PMC13091954; doi:10.1016/j.bioactmat.2026.04.012)
Supplement: Multimedia component 3 [file mmc3.xlsx]

## Sheet: Sheet1
Supplemental Excel 2.Screening of 181 myristoylated peptides to optimize cargo loading capacity of the PMEVL system
Gene name	Amino acid sequence	Fold change (E/I)	P Value	Log2( Fold change)	-LOG10(P value)	Sense Primer (5’ -3’)	Antisense Primer (5’ -3’)
Myr(CHMP6)	MGNLFGRKKQSR	——	——	——	——	——	——
FRS3	MGSCCSCLNRDSVPD	3.10129	0.00115437	1.63287	2.93766	CTACCACCGCCGCCACCGGTGTCTGGAACGCTGTCTCTGTTCAGGCAGCTGCAGCA	AGACACCGACTCTAGAGCCGCCACCATGGGGAGCTGCTGCAGCTGCCTGAACAGAGAC
FGR	MGCVFCKKLEPVATA	2.82584	3.17927e-06	1.49868	5.49767	CTACCACCGCCGCCACCGGTGGCCGTGGCCACCGGCTCCAATTTCTTGCAGAACACAC	AGACACCGACTCTAGAGCCGCCACCATGGGCTGTGTGTTCTGCAAGAAATTGGAGC
CABP1(Isoform L)	MGNCVKYPLRNLSRK	2.42452	3.88068e-06	1.2777	5.41109	CTACCACCGCCGCCACCGGTCTTCCTTGAGAGATTTCTCAGTGGATACTTGACACAGT	AGACACCGACTCTAGAGCCGCCACCATGGGCAACTGTGTCAAGTATCCACTGAGA
FYN	MGCVQCKDKEATKLT	2.22574	0.000779851	1.15428	3.10799	CTACCACCGCCGCCACCGGTCGTCAGTTTTGTTGCTTCTTTATCCTTACATTGCACACA	AGACACCGACTCTAGAGCCGCCACCATGGGCTGTGTGCAATGTAAGGATAAAGAAGCA
RNF11	MGNCLKSPTSDDISL	2.18394	3.12148e-05	1.12693	4.50564	CTACCACCGCCGCCACCGGTCAGGGAGATGTCATCCGAGGTGGGGGATTTGAGGCA	AGACACCGACTCTAGAGCCGCCACCATGGGGAACTGCCTCAAATCCCCCACCTCGGA
HMGCLL1	MGNVPSAVKHCLSYQ	2.08851	4.65785e-05	1.06247	4.33181	CTACCACCGCCGCCACCGGTCTGGTAGCTGAGGCAGTGCTTCACCGCGGATGGCACA	AGACACCGACTCTAGAGCCGCCACCATGGGGAATGTGCCATCCGCGGTGAAGCA
LAMTOR1	MGCCYSSENEDSDQD	1.9598	2.82992e-05	0.970704	4.54823	CTACCACCGCCGCCACCGGTGTCCTGGTCCGAGTCCTCGTTCTCGCTGCTGTAGCAGCA	AGACACCGACTCTAGAGCCGCCACCATGGGGTGCTGCTACAGCAGCGAGAACGAGGA
SLC44A1	MGCCSSASSAAQSSK	1.87609	0.00527869	0.907732	2.27747	CTACCACCGCCGCCACCGGTTTTGGAGCTCTGCGCGGCGGAGGAGGCGGAGCTGCA	AGACACCGACTCTAGAGCCGCCACCATGGGCTGCTGCAGCTCCGCCTCCTCCG
FAM131B	MGCIGSRTVGNEVIA	1.68797	0.0151748	0.755293	1.81888	CTACCACCGCCGCCACCGGTTGCAATCACCTCATTCCCCACAGTCCGGGAGCCGA	AGACACCGACTCTAGAGCCGCCACCATGGGCTGCATCGGCTCCCGGACTGTGGGGA
LYN	MGCIKSKGKDSLSDD	1.59721	0.000512143	0.675551	3.29061	CTACCACCGCCGCCACCGGTATCGTCACTCAAGCTGTCTTTCCCTTTTGATTTTATAC	AGACACCGACTCTAGAGCCGCCACCATGGGATGTATAAAATCAAAAGGGAAAGACAGCT
AKAP7	MGQLCCFPFSRDEGK	1.58049	0.00269096	0.660368	2.57009	CTACCACCGCCGCCACCGGTTTTTCCTTCATCTCTTGAGAAAGGAAAGCAGCAAAGCT	AGACACCGACTCTAGAGCCGCCACCATGGGCCAGCTTTGCTGCTTTCCTTTCTCAAGA
GNAZ	MGCRQSSEEKEAARR	1.5588	0.000521537	0.640434	3.28272	CTACCACCGCCGCCACCGGTCCGCCGGGCTGCTTCTTTTTCCTCTGAGCTTTGCCGAC	AGACACCGACTCTAGAGCCGCCACCATGGGATGTCGGCAAAGCTCAGAGGAAAAAGA
YES1	MGCIKSKENKSPAIK	1.44839	0.00414864	0.534452	2.38209	CTACCACCGCCGCCACCGGTTTTAATGGCTGGACTTTTGTTTTCTTTACTTTTAATGCA	AGACACCGACTCTAGAGCCGCCACCATGGGCTGCATTAAAAGTAAAGAAAACAAAAGTC
STK16	MGHALCVCSRGTVII	1.40578	0.00961908	0.491374	2.01687	CTACCACCGCCGCCACCGGTAATGATGACAGTTCCCCGAGAGCAGACACACAGCGCGT	AGACACCGACTCTAGAGCCGCCACCATGGGCCACGCGCTGTGTGTCTGCTCTC
SERINC1	MGSVLGLCSMASWIPC	1.37329	0.0830619	0.457641	1.0806	CTACCACCGCCGCCACCGGTACATGGTATCCAGCTCGCCATGGAGCACAGCCCCAG	AGACACCGACTCTAGAGCCGCCACCATGGGGAGCGTCCTGGGGCTGTGCTCCATGGCGA
RP2	MGCFFSKRRKADKES	1.33099	0.056832	0.412501	1.24541	CTACCACCGCCGCCACCGGTCGACTCCTTGTCAGCCTTCCGTCTCTTGGAGAAGA	AGACACCGACTCTAGAGCCGCCACCATGGGCTGCTTCTTCTCCAAGAGACGGAAGGCT
FRS2	MGSCCSCPDKDTVPD	1.32065	0.0012975	0.401244	2.88689	CTACCACCGCCGCCACCGGTATCTGGGACAGTGTCTTTATCTGGACAGCTACAACAGC	AGACACCGACTCTAGAGCCGCCACCATGGGTAGCTGTTGTAGCTGTCCAGATAAAGAC
LCK	MGCGCSSHPEDDWME	1.21295	0.0495522	0.278515	1.30494	CTACCACCGCCGCCACCGGTTTCCATCCAGTCATCTTCCGGGTGTGAGCTGCAGCCA	AGACACCGACTCTAGAGCCGCCACCATGGGCTGTGGCTGCAGCTCACACCCGGA
CABP2	MGNCAKRPWRRGPKD	1.16522	0.259372	0.220607	0.586078	CTACCACCGCCGCCACCGGTGTCCTTAGGGCCCCGGCGCCAGGGCCGCTTGGCACA	AGACACCGACTCTAGAGCCGCCACCATGGGGAACTGTGCCAAGCGGCCCTGGC
GOLIM4	MGNGMCSRKQKRIFQ	1.14213	0.0832916	0.191721	1.0794	CTACCACCGCCGCCACCGGTCTGGAAAATCCGCTTCTGCTTTCGGGAGCACATC	AGACACCGACTCTAGAGCCGCCACCATGGGAAACGGGATGTGCTCCCGAAAGCAGAAG
RFTN2	MGCGLRKLEDPDDSS	1.10559	0.161674	0.144817	0.79136	CTACCACCGCCGCCACCGGTGCTGCTATCATCAGGGTCTTCTAGCTTTCTAAGTCCGCA	AGACACCGACTCTAGAGCCGCCACCATGGGGTGCGGACTTAGAAAGCTAGAAGACCCT
C2orf88	MGCMKSKQTFPFPTI	1.06209	0.430169	0.0869063	0.366361	CTACCACCGCCGCCACCGGTTATGGTAGGAAATGGGAAAGTTTGCTTTGATTTCATGCA	AGACACCGACTCTAGAGCCGCCACCATGGGCTGCATGAAATCAAAGCAAACTTTCCCA
HCK (Isoform 2)	MGCMKSKFLQVGGNT	1.0188	0.904378	0.0268684	0.0436501	CTACCACCGCCGCCACCGGTTGTATTGCCTCCGACCTGGAGGAACTTGGACTTCA	AGACACCGACTCTAGAGCCGCCACCATGGGGTGCATGAAGTCCAAGTTCCTCCAGGTC
EEPD1	MGSTLGCHRSIPRDP	1.01291	0.932881	0.0185065	0.0301738	CTACCACCGCCGCCACCGGTGGGGTCCCTGGGGATGGAGCGGTGGCAGCCCAGGGT	AGACACCGACTCTAGAGCCGCCACCATGGGGAGCACCCTGGGCTGCCACCGCT
PRMT8	MGMKHSSRCLLLRRK	0.996481	0.904158	-0.00508579	0.0437557	CTACCACCGCCGCCACCGGTTTTCCTCCTCAGGAGCAGGCAGCGGGAGGAGT	AGACACCGACTCTAGAGCCGCCACCATGGGCATGAAACACTCCTCCCGCTGCCTGCT
CYRIB	MGNLLKVLTCTDLEQ	0.977214	0.667816	-0.033254	0.175343	CTACCACCGCCGCCACCGGTCTGCTCAAGGTCTGTGCATGTCAAAACTTTAAGAAGA	AGACACCGACTCTAGAGCCGCCACCATGGGGAATCTTCTTAAAGTTTTGACATGCACA
BAALC	MGCGGSRADAIEPRY	0.974944	0.57296	-0.0366092	0.241876	CTACCACCGCCGCCACCGGTGTAGCGGGGCTCGATGGCATCCGCCCGGCTC	AGACACCGACTCTAGAGCCGCCACCATGGGCTGCGGCGGGAGCCGGGCGGATGCCAT
BASP1	MGGKLSKKKKGYNVN	0.959834	0.321154	-0.0591427	0.493287	CTACCACCGCCGCCACCGGTGTTCACATTGTAGCCCTTCTTCTTCTTGCTGAGCTTGC	AGACACCGACTCTAGAGCCGCCACCATGGGAGGCAAGCTCAGCAAGAAGAAGAAGG
CCDC69	MGCRHSRLSSCKPPK	0.91578	0.373708	-0.126928	0.427468	CTACCACCGCCGCCACCGGTTTTCGGGGGTTTGCAGCTGCTCAGCCTGCTGTGT	AGACACCGACTCTAGAGCCGCCACCATGGGCTGCAGACACAGCAGGCTGAGCAGCT
PSKH1	MGCGTSKVLPEPPKD	0.911066	0.0695335	-0.134373	1.15781	CTACCACCGCCGCCACCGGTATCCTTGGGTGGCTCGGGAAGGACCTTGCTTGTCCCA	AGACACCGACTCTAGAGCCGCCACCATGGGCTGTGGGACAAGCAAGGTCCTTCCCGA
MEAK7	MGNSRSRVGRSFCSQ	0.907465	0.202893	-0.140086	0.692733	CTACCACCGCCGCCACCGGTCTGTGAACAAAAGCTCCGCCCCACACGGCTTCTG	AGACACCGACTCTAGAGCCGCCACCATGGGGAACAGCAGAAGCCGTGTGGGGCGGA
CYS1	MGSGSSRSSRTLRRR	0.903928	0.111325	-0.145719	0.953406	CTACCACCGCCGCCACCGGTCCGCCGCCTCAGAGTCCGGCTGCTCCGGCTGCT	AGACACCGACTCTAGAGCCGCCACCATGGGCAGCGGCAGCAGCCGGAGCAGCCGGA
NDUFB7	MGAHLVRRYLGDASV	0.902703	0.06638	-0.147677	1.17796	CTACCACCGCCGCCACCGGTCACCGAGGCATCGCCCAGGTAGCGCCGGACCAGGT	AGACACCGACTCTAGAGCCGCCACCATGGGGGCCCACCTGGTCCGGCGCTACCTG
DCUN1D3	MGQCVTKCKNPSSTL	0.881642	0.10994	-0.181735	0.958845	CTACCACCGCCGCCACCGGTCAGGGTCGATGAGGGATTCTTACACTTGGTGACACA	AGACACCGACTCTAGAGCCGCCACCATGGGCCAGTGTGTCACCAAGTGTAAGAATCCCT
TUSC2	MGASGSKARGLWPFA	0.877173	0.104831	-0.189066	0.97951	CTACCACCGCCGCCACCGGTGGCGAAGGGCCACAGGCCCCGAGCTTTGGA	AGACACCGACTCTAGAGCCGCCACCATGGGCGCCAGCGGGTCCAAAGCTCGGGGCCTGT
MGRN1	MGSILSRRIAGVEDI	0.814589	0.0309734	-0.295856	1.50901	CTACCACCGCCGCCACCGGTGATGTCCTCCACCCCCGCGATGCGGCGGCTGAGA	AGACACCGACTCTAGAGCCGCCACCATGGGCTCCATTCTCAGCCGCCGCATCGC
CYB5R3	MGAQLSTLGHMVLFP	0.784652	0.0343619	-0.349875	1.46392	CTACCACCGCCGCCACCGGTTGGGAAGAGCACCATATGGCCCAACGTGCTGAG	AGACACCGACTCTAGAGCCGCCACCATGGGGGCCCAGCTCAGCACGTTGGGCCATATGGT
ANXA13	MGNRHAKASSPQGFD	0.738671	0.00303115	-0.436996	2.51839	CTACCACCGCCGCCACCGGTATCAAAACCCTGAGGACTGCTCGCTTTAGCATGAC	AGACACCGACTCTAGAGCCGCCACCATGGGCAATCGTCATGCTAAAGCGAGCAGTCCT
ERVK-9	MGQTKSKIKSKYASY	0.725239	0.0022942	-0.463472	2.63937	CTACCACCGCCGCCACCGGTATAAGAGGCATATTTACTTTTAATTTTACTTTTAGTTTG	AGACACCGACTCTAGAGCCGCCACCATGGGGCAAACTAAAAGTAAAATTAAAAGTAAAT
SVIP	MGLCFPCPGESAPPT	0.687321	0.00244403	-0.540943	2.61189	CTACCACCGCCGCCACCGGTCGTGGGAGGCGCGGACTCCCCGGGACAAGGAAAACA	AGACACCGACTCTAGAGCCGCCACCATGGGGCTGTGTTTTCCTTGTCCCGGGGAGTC
STMND1	MGCGPSQPAEDRRRV	0.661848	0.0012342	-0.595429	2.90862	CTACCACCGCCGCCACCGGTTACACGTCTCCGGTCTTCAGCAGGTTGGGAAGGTCCA	AGACACCGACTCTAGAGCCGCCACCATGGGCTGTGGACCTTCCCAACCTGCTGAAGA
RFTN1	MGCGLNKLEKRDEKR	0.658126	0.000929902	-0.603565	3.03156	CTACCACCGCCGCCACCGGTCCGTTTTTCATCACGTTTCTCTAACTTGTTCAATCCGCA	AGACACCGACTCTAGAGCCGCCACCATGGGTTGCGGATTGAACAAGTTAGAGAAACGTG
SRC	MGSNKSKPKDASQRR	0.646975	0.00211345	-0.628218	2.67501	CTACCACCGCCGCCACCGGTGCGCCGCTGGCTGGCATCCTTGGGCTTGCTCTTGTTGCT	AGACACCGACTCTAGAGCCGCCACCATGGGTAGCAACAAGAGCAAGCCCAAGGATGCCA
KIAA1522(Isoform 3)	MGNSHHKRKAPSGPR	0.604106	0.00323146	-0.727126	2.4906	CTACCACCGCCGCCACCGGTCCGGGGACCGCTGGGGGCCTTCCTCTTGTGGTGTGAGT	AGACACCGACTCTAGAGCCGCCACCATGGGGAACTCACACCACAAGAGGAAGGC
ARF6	MGKVLSKIFGNKEMR	0.600918	0.000460026	-0.73476	3.33722	CTACCACCGCCGCCACCGGTCCGCATTTCCTTGTTCCCGAAGATTTTGGATAGCACCT	AGACACCGACTCTAGAGCCGCCACCATGGGGAAGGTGCTATCCAAAATCTTCGGGA
DUSP15	MGNGMTKVLPGLYLG	0.589513	0.000531434	-0.762405	3.27455	CTACCACCGCCGCCACCGGTTCCGAGGTAGAGTCCAGGAAGTACCTTGGTCATGCCA	AGACACCGACTCTAGAGCCGCCACCATGGGCAATGGCATGACCAAGGTACTTCCTGGA
MTARC1	MGAAGSSALARFVLL	0.567486	0.000313872	-0.817343	3.50325	CTACCACCGCCGCCACCGGTGAGGAGGACAAAGCGCGCCAGCGCGGAGGA	AGACACCGACTCTAGAGCCGCCACCATGGGCGCCGCCGGCTCCTCCGCGCTGGCGCGCT
LZTS1	MGSVSSLISGHSFHS	0.556364	0.000370086	-0.8459	3.4317	CTACCACCGCCGCCACCGGTGCTGTGGAAGCTGTGGCCGGAGATGAGGCTACTGACG	AGACACCGACTCTAGAGCCGCCACCATGGGCAGCGTCAGTAGCCTCATCTCCGGCCACA
CCNY	MGNTTSCCVSSSPKL	0.533301	0.000500758	-0.906977	3.30037	CTACCACCGCCGCCACCGGTGAGCTTGGGACTGGACGACACGCAGCACGAGGTAGT	AGACACCGACTCTAGAGCCGCCACCATGGGGAACACTACCTCGTGCTGCGTGTCGTC
ARL4C	MGNISSNISAFQSLH	0.522065	0.0101606	-0.937698	1.99308	CTACCACCGCCGCCACCGGTATGCAGGGACTGGAAGGCCGAGATGTTAGAGGAGAT	AGACACCGACTCTAGAGCCGCCACCATGGGCAACATCTCCTCTAACATCTCGGCCT
NDUFAF4	MGALVIRGIRNFNLE	0.517518	0.000275074	-0.95032	3.56055	CTACCACCGCCGCCACCGGTCTCTAGGTTGAAATTCCTGATACCGCGAATCACTAGT	AGACACCGACTCTAGAGCCGCCACCATGGGAGCACTAGTGATTCGCGGTATCAGGA
NSMF	MGAAASRRRALRSEA	0.515204	0.000248974	-0.956783	3.60385	CTACCACCGCCGCCACCGGTGGCCTCGCTCCTCAGCGCCCTCCTCCTGGA	AGACACCGACTCTAGAGCCGCCACCATGGGCGCCGCCGCCTCCAGGAGGAGGGCGCTG
TICAM2	MGIGKSKINSCPLSL	0.512166	0.000384205	-0.965317	3.41544	CTACCACCGCCGCCACCGGTGAGAGAAAGAGGGCAGGAATTTATTTTAGACTTCCCGA	AGACACCGACTCTAGAGCCGCCACCATGGGTATCGGGAAGTCTAAAATAAATTCCT
ZNRF1	MGGKQSTAARSRGPF	0.504841	0.000444138	-0.986099	3.35248	CTACCACCGCCGCCACCGGTGAAGGGGCCCCGGGAGCGGGCCGCCGTGCTCTGCT	AGACACCGACTCTAGAGCCGCCACCATGGGGGGCAAGCAGAGCACGGCGGCC
LNPK	MGGLFSRWRTKPSTV	0.484538	0.000237375	-1.04532	3.62456	CTACCACCGCCGCCACCGGTTACAGTTGAAGGTTTTGTCCTCCATCGAGAAAATAATC	AGACACCGACTCTAGAGCCGCCACCATGGGTGGATTATTTTCTCGATGGAGGACA
ARL5B	MGLIFAKLWSLFCNQ	0.476047	0.000345307	-1.07082	3.46179	CTACCACCGCCGCCACCGGTTTGGTTACAGAAGAGGCTCCACAGTTTGGCGAAGATCA	AGACACCGACTCTAGAGCCGCCACCATGGGGCTGATCTTCGCCAAACTGTGGAGCCT
PPM1A	MGAFLDKPKMEKHNA	0.465645	0.00132998	-1.1027	2.87615	CTACCACCGCCGCCACCGGTGGCATTATGCTTTTCCATCTTTGGCTTGTCTAAAAATG	AGACACCGACTCTAGAGCCGCCACCATGGGAGCATTTTTAGACAAGCCAAAGATGGA
CHP1	MGSRASTLLRDEELE	0.455491	0.000264109	-1.1345	3.57822	CTACCACCGCCGCCACCGGTCTCGAGCTCTTCGTCCCGCAGTAACGTGGAGGCCCGA	AGACACCGACTCTAGAGCCGCCACCATGGGTTCTCGGGCCTCCACGTTACTGCGGGA
ARF5	MGLTVSALFSRIFGK	0.44029	0.000241042	-1.18348	3.61791	CTACCACCGCCGCCACCGGTCTTCCCGAAGATCCGCGAAAAGAGCGCGGACACGGTG	AGACACCGACTCTAGAGCCGCCACCATGGGCCTCACCGTGTCCGCGCTCTTTTCG
ARL14	MGSLGSKNPQTKQAQ	0.43461	0.00253136	-1.20221	2.59665	CTACCACCGCCGCCACCGGTTTGGGCTTGTTTGGTTTGCGGATTTTTAGAACCCAG	AGACACCGACTCTAGAGCCGCCACCATGGGTTCGCTGGGTTCTAAAAATCCGCAAACCA
ARL4A	MGNGLSDQTSILSNL	0.433764	0.000121369	-1.20502	3.91589	CTACCACCGCCGCCACCGGTCAGGTTGGACAGGATAGAAGTCTGGTCTGACAGCCCA	AGACACCGACTCTAGAGCCGCCACCATGGGGAATGGGCTGTCAGACCAGACTTCTATC
ARL4D	MGNHLTEMAPTASSF	0.425661	0.000118663	-1.23222	3.92568	CTACCACCGCCGCCACCGGTGAAGGAGGAGGCAGTGGGCGCCATCTCAGTCAAGTG	AGACACCGACTCTAGAGCCGCCACCATGGGGAACCACTTGACTGAGATGGCGCCCACT
TESC	MGAAHSASEEVRELE	0.412906	0.000218435	-1.27611	3.66068	CTACCACCGCCGCCACCGGTCTCGAGCTCCCGCACCTCCTCAGACGCGGAGTGGGCA	AGACACCGACTCTAGAGCCGCCACCATGGGCGCTGCCCACTCCGCGTCTGAGGAG
CHP2	MGSRSSHAAVIPDGD	0.405059	8.93823e-05	-1.3038	4.04875	CTACCACCGCCGCCACCGGTGTCCCCGTCGGGAATGACCGCGGCGTGGGAGCT	AGACACCGACTCTAGAGCCGCCACCATGGGGTCGCGCAGCTCCCACGCCGCGGTCA
ARL1	MGGFFSSIFSSLFGT	0.396059	0.000127953	-1.33621	3.89295	CTACCACCGCCGCCACCGGTAGTTCCAAACAGACTGGAAAATATACTTGAGAAAAAGC	AGACACCGACTCTAGAGCCGCCACCATGGGTGGCTTTTTCTCAAGTATATTTTCCAGTC
AKAP12	MGAGSSTEQRSPEQP	0.391671	0.000184738	-1.35229	3.73344	CTACCACCGCCGCCACCGGTCGGCTGCTCCGGGCTGCGCTGCTCGGTGGAGCT	AGACACCGACTCTAGAGCCGCCACCATGGGCGCCGGGAGCTCCACCGAGCAGCGC
STK32A	MGANTSRKPPVFDEN	0.38626	0.000141078	-1.37236	3.85054	CTACCACCGCCGCCACCGGTATTTTCATCAAACACTGGTGGTTTTCTTGAAGTGTTC	AGACACCGACTCTAGAGCCGCCACCATGGGAGCGAACACTTCAAGAAAACCACCAGTGT
ARL5A	MGILFTRIWRLFNHQ	0.385816	0.000123619	-1.37402	3.90792	CTACCACCGCCGCCACCGGTCTGGTGATTGAACAGTCTCCATATTCTAGTGAAGAGA	AGACACCGACTCTAGAGCCGCCACCATGGGAATTCTCTTCACTAGAATATGGAGACTGT
ARL6	MGLLDRLSVLLGLKK	0.385547	0.000116706	-1.37502	3.93291	CTACCACCGCCGCCACCGGTCTTCTTCAGGCCAAGCAAGACTGAAAGTCTGTCTAGCA	AGACACCGACTCTAGAGCCGCCACCATGGGATTGCTAGACAGACTTTCAGTCTTGCT
HCCS	MGLSPSAPAVAVQAS	0.367771	8.23394e-05	-1.44312	4.08439	CTACCACCGCCGCCACCGGTTGAGGCCTGAACTGCAACAGCAGGAGCAGATGGAGA	AGACACCGACTCTAGAGCCGCCACCATGGGTTTGTCTCCATCTGCTCCTGCTGTTGCA
PHF24	MGVLMSKRQTVEQVQ	0.360936	8.90954e-05	-1.47018	4.05014	CTACCACCGCCGCCACCGGTCTGCACCTGCTCCACTGTCTGCCGCTTGGACATCA	AGACACCGACTCTAGAGCCGCCACCATGGGGGTGTTGATGTCCAAGCGGCAGACAGTGG
ABL1	MGQQPGKVLGDQRRP	0.357995	0.000151269	-1.48199	3.82025	CTACCACCGCCGCCACCGGTTGGCCTTCTTTGGTCCCCAAGTACTTTTCCAGGCTGCTG	AGACACCGACTCTAGAGCCGCCACCATGGGGCAGCAGCCTGGAAAAGTACTTGGGGAC
ARF3	MGNIFGNLLKSLIGK	0.357816	6.6756e-05	-1.48271	4.17551	CTACCACCGCCGCCACCGGTCTTCCCAATCAGGCTCTTGAGAAGGTTTCCAAAGAT	AGACACCGACTCTAGAGCCGCCACCATGGGCAATATCTTTGGAAACCTTCTCAAGAGC
CDK5R1	MGTVLSLSPSYRKAT	0.350082	7.89207e-05	-1.51423	4.10281	CTACCACCGCCGCCACCGGTCGTGGCCTTCCGGTAGCTGGGAGACAGGGACAGCAC	AGACACCGACTCTAGAGCCGCCACCATGGGCACGGTGCTGTCCCTGTCTCCCAGCT
ARL17B	MGNIFEKLFKSLLGK	0.342119	0.000223499	-1.54743	3.65072	CTACCACCGCCGCCACCGGTTTTCCCAAGTAGACTTTTAAAGAGCTTTTCAAAAATG	AGACACCGACTCTAGAGCCGCCACCATGGGAAACATTTTTGAAAAGCTCTTTAAAAGTC
HCK(Isoform 1)	MGGRSSCEDPGCPRD	0.341917	0.000106996	-1.54828	3.97063	CTACCACCGCCGCCACCGGTGTCTCGCGGGCAGCCCGGATCCTCGCAGCTTG	AGACACCGACTCTAGAGCCGCCACCATGGGGGGGCGCTCAAGCTGCGAGGATCCGGGCT
ARL11	MGSVNSRGHKAEAQV	0.337843	0.000127744	-1.56558	3.89366	CTACCACCGCCGCCACCGGTCACCTGGGCTTCCGCCTTGTGACCTCTGGAATTCACA	AGACACCGACTCTAGAGCCGCCACCATGGGTTCTGTGAATTCCAGAGGTCACAAGGC
ANKIB1	MGNTTTKFRKALING	0.336807	7.41933e-05	-1.57001	4.12964	CTACCACCGCCGCCACCGGTACCATTGATGAGTGCTTTACGGAATTTGGTGGTTGTAT	AGACACCGACTCTAGAGCCGCCACCATGGGAAATACAACCACCAAATTCCGTAAAGCAC
DUSP22	MGNGMNKILPGLYIG	0.335602	6.2603e-05	-1.57518	4.2034	CTACCACCGCCGCCACCGGTGCCGATGTACAGGCCGGGCAGGATCTTGTTCATCCCA	AGACACCGACTCTAGAGCCGCCACCATGGGGAATGGGATGAACAAGATCCTGCCCG
NOL3	MGNAQERPSETIDRE	0.335598	7.97674e-05	-1.57519	4.09817	CTACCACCGCCGCCACCGGTCTCGCGGTCGATAGTCTCTGACGGCCGCTCCTGC	AGACACCGACTCTAGAGCCGCCACCATGGGCAACGCGCAGGAGCGGCCGTCAGAGAC
PIK3R4	MGNQLAGIAPSQILS	0.335432	7.86189e-05	-1.57591	4.10447	CTACCACCGCCGCCACCGGTAGAAAGGATCTGGGAGGGAGCAATGCCAGCAAGCTGAT	AGACACCGACTCTAGAGCCGCCACCATGGGAAATCAGCTTGCTGGCATTGCTCCCTC
ARF4	MGLTISSLFSRLFGK	0.333671	5.81166e-05	-1.5835	4.2357	CTACCACCGCCGCCACCGGTCTTGCCAAATAGTCGGGAGAAGAGGGAGGAGATAGT	AGACACCGACTCTAGAGCCGCCACCATGGGCCTCACTATCTCCTCCCTCTTCTCCCGA
ARL5C	MGQLIAKLMSIFGNQ	0.329501	5.86221e-05	-1.60164	4.23194	CTACCACCGCCGCCACCGGTCTGGTTCCCGAAGATGCTCATTAACTTGGCGATCAGCT	AGACACCGACTCTAGAGCCGCCACCATGGGACAGCTGATCGCCAAGTTAATGAGCA
SLA	MGNSMKSTPAPAERP	0.317933	6.26143e-05	-1.65321	4.20333	CTACCACCGCCGCCACCGGTGGGCCTCTCGGCAGGCGCAGGGGTGGATTTCATGCT	AGACACCGACTCTAGAGCCGCCACCATGGGAAACAGCATGAAATCCACCCCTGCGCCT
PLEKHN1	MGNSHCVPQAPRRLR	0.313644	5.12873e-05	-1.6728	4.28999	CTACCACCGCCGCCACCGGTCCGGAGCCTCCTGGGGGCCTGAGGGACACAGTGGCTGT	AGACACCGACTCTAGAGCCGCCACCATGGGGAACAGCCACTGTGTCCCTCAG
CHCHD3	MGGTTSTRRVTFEAD	0.308788	5.65453e-05	-1.69531	4.2476	CTACCACCGCCGCCACCGGTGTCCGCCTCGAAGGTGACCCGGCGGGTGCTGGTGGT	AGACACCGACTCTAGAGCCGCCACCATGGGTGGGACCACCAGCACCCGC
ARL2	MGLLTILKKMKQKER	0.308618	5.25737e-05	-1.69611	4.27923	CTACCACCGCCGCCACCGGTCCGCTCTTTCTGCTTCATCTTCTTCAGAATGGTCAGGA	AGACACCGACTCTAGAGCCGCCACCATGGGGCTCCTGACCATTCTGAAGAAGATGA
NPHP3	MGTASSLVSPAGGEV	0.308502	8.38124e-05	-1.69665	4.07669	CTACCACCGCCGCCACCGGTCACTTCCCCGCCCGCGGGGCTCACGAGCGACGA	AGACACCGACTCTAGAGCCGCCACCATGGGGACCGCCTCGTCGCTCGTGAGCCCCG
LOC118142757	MGNVMEGKSVEELSS	0.304795	5.27873e-05	-1.71409	4.27747	CTACCACCGCCGCCACCGGTGCTGCTCAGCTCCTCCACTGACTTTCCCTCCATCACGT	AGACACCGACTCTAGAGCCGCCACCATGGGCAACGTGATGGAGGGAAAGTCAGT
MARCKSL1	MGSQSSKAPRGDVTA	0.30479	0.000154239	-1.71411	3.81181	CTACCACCGCCGCCACCGGTGGCGGTCACGTCGCCCCGGGGAGCCTTGGAGCTCTGGCT	AGACACCGACTCTAGAGCCGCCACCATGGGCAGCCAGAGCTCCAAGGCTC
NKD2	MGKLQSKHAAAARKR	0.283494	6.2692e-05	-1.81861	4.20279	CTACCACCGCCGCCACCGGTCCGCTTGCGGGCGGCGGCGGCGTGCTTCGACTGCAGT	AGACACCGACTCTAGAGCCGCCACCATGGGGAAACTGCAGTCGAAGCACGCCG
MSRA	MGNSASNIVSPQEAL	0.276455	4.45832e-05	-1.85488	4.35083	CTACCACCGCCGCCACCGGTCAAGGCCTCCTGGGGGCTGACGATGTTCGAGGCCGAGT	AGACACCGACTCTAGAGCCGCCACCATGGGCAACTCGGCCTCGAACATCGTCA
GNAT2	MGSGASAEDKELAKR	0.274837	6.11523e-05	-1.86335	4.21359	CTACCACCGCCGCCACCGGTCCTCTTGGCCAGTTCTTTGTCCTCAGCACTGGCTCCAC	AGACACCGACTCTAGAGCCGCCACCATGGGAAGTGGAGCCAGTGCTGAGGACAAAGA
ARF1	MGNIFANLFKGLFGK	0.273366	5.83681e-05	-1.87109	4.23382	CTACCACCGCCGCCACCGGTTTTGCCAAAAAGGCCCTTGAAGAGGTTGGCGAAGATGT	AGACACCGACTCTAGAGCCGCCACCATGGGGAACATCTTCGCCAACCTCTTCAAG
GNAI2	MGCTVSAEDKAAAER	0.270308	4.01613e-05	-1.88732	4.39619	CTACCACCGCCGCCACCGGTGCGCTCGGCCGCCGCCTTGTCCTCGGCGCTCACGGT	AGACACCGACTCTAGAGCCGCCACCATGGGCTGCACCGTGAGCGCCGAGGACA
VSNL1	MGKQNSKLAPEVMED	0.269618	4.52626e-05	-1.89101	4.34426	CTACCACCGCCGCCACCGGTGTCCTCCATCACTTCAGGGGCCAGTTTGCTATTCTGCT	AGACACCGACTCTAGAGCCGCCACCATGGGGAAGCAGAATAGCAAACTGGCCCCTGA
GLIPR2	MGKSASKQFHNEVLK	0.26456	4.04547e-05	-1.91833	4.39303	CTACCACCGCCGCCACCGGTCTTCAGGACCTCATTATGAAACTGTTTGGAAGCTGACT	AGACACCGACTCTAGAGCCGCCACCATGGGCAAGTCAGCTTCCAAACAGTTTCAT
GNAT1	MGAGASAEEKHSREL	0.263057	5.19633e-05	-1.92655	4.2843	CTACCACCGCCGCCACCGGTCAGCTCCCTGGAGTGCTTCTCCTCAGCACTGGCCCCA	AGACACCGACTCTAGAGCCGCCACCATGGGGGCTGGGGCCAGTGCTGAGGAGAAGCA
TMEM106B	MGKSLSHLPLHSSKE	0.260992	3.89184e-05	-1.93792	4.40985	CTACCACCGCCGCCACCGGTTTCTTTGCTTGAATGCAAAGGCAAATGAGAAAGAGACT	AGACACCGACTCTAGAGCCGCCACCATGGGAAAGTCTCTTTCTCATTTGCCTTTGCA
LRRC57	MGNSALRAHVETAQK	0.251084	9.19418e-05	-1.99376	4.03649	CTACCACCGCCGCCACCGGTTTTCTGCGCCGTTTCCACATGAGCGCGGAGCGCA	AGACACCGACTCTAGAGCCGCCACCATGGGAAACAGTGCGCTCCGCGCTCATGT
GNAI3 (GNAI1)	MGCTLSAEDKAAVER	0.245141	3.7e-05	-2.02831	4.4318	CTACCACCGCCGCCACCGGTTCGCTCCACTGCCGCCTTGTCTTCGGCGCTCAACGT	AGACACCGACTCTAGAGCCGCCACCATGGGCTGCACGTTGAGCGCCGAAGACAAGGC
EPB42	MGQALGIKSCDFQAA	0.23832	3.69159e-05	-2.06903	4.43279	CTACCACCGCCGCCACCGGTTGCTGCCTGAAAGTCACAGCTCTTGATACCCAGGGCCT	AGACACCGACTCTAGAGCCGCCACCATGGGACAGGCCCTGGGTATCAAGAGCTGTGA
RNF125	MGSVLSTDSGKSAPA	0.234678	5.9923e-05	-2.09124	4.22241	CTACCACCGCCGCCACCGGTGGCGGGCGCCGATTTGCCGCTGTCGGTGCTCAGC	AGACACCGACTCTAGAGCCGCCACCATGGGCTCCGTGCTGAGCACCGACAGCGGCA
PDE2A	MGQACGHSILCRSQQ	0.233311	3.31015e-05	-2.09968	4.48015	CTACCACCGCCGCCACCGGTCTGCTGGCTCCTGCAGAGGATGGAGTGGCCGCATGC	AGACACCGACTCTAGAGCCGCCACCATGGGGCAGGCATGCGGCCACTCCATCCTCTG
RCVRN	MGNSKSGALSKEILE	0.227387	3.72801e-05	-2.13678	4.42852	CTACCACCGCCGCCACCGGTCTCCAGGATCTCCTTGGACAGGGCCCCACTTTTGCT	AGACACCGACTCTAGAGCCGCCACCATGGGGAACAGCAAAAGTGGGGCCCTGTCCA
CIB1	MGGSGSRLSKELLAE	0.224602	3.16276e-05	-2.15456	4.49993	CTACCACCGCCGCCACCGGTCTCGGCCAGCAGCTCCTTGGACAGGCGACTGCCCGA	AGACACCGACTCTAGAGCCGCCACCATGGGGGGCTCGGGCAGTCGCCTGTCCAAGGA
HPCA	MGKQNSKLRPEMLQD	0.222794	3.20922e-05	-2.16622	4.4936	CTACCACCGCCGCCACCGGTGTCCTGCAACATCTCGGGCCGCAGCTTGCTGTTCT	AGACACCGACTCTAGAGCCGCCACCATGGGCAAGCAGAACAGCAAGCTGCGGCCCGA
HID1	MGSTDSKLNFRKAVI	0.219296	3.09079e-05	-2.18905	4.50993	CTACCACCGCCGCCACCGGTGATCACCGCCTTCCGGAAGTTCAGCTTGGAGTCGGTCGA	AGACACCGACTCTAGAGCCGCCACCATGGGGTCGACCGACTCCAAGCTGAACTTCCG
HPCAL1	MGKQNSKLRPEVLQD	0.21727	3.03202e-05	-2.20244	4.51827	CTACCACCGCCGCCACCGGTGTCCTGCAGCACCTCGGGCCGCAGCTTGCTGTTCT	AGACACCGACTCTAGAGCCGCCACCATGGGCAAACAGAACAGCAAGCTGCGGCCCGA
NCALD	MGKQNSKLRPEVMQD	0.217259	3.65492e-05	-2.20251	4.43712	CTACCACCGCCGCCACCGGTGTCCTGCATGACCTCCGGGCGCAGCTTGCTGTT	AGACACCGACTCTAGAGCCGCCACCATGGGGAAACAGAACAGCAAGCTGCGCCCGGA
BTBD7	MGANASNYPHSCSPR	0.214697	4.41314e-05	-2.21962	4.35525	CTACCACCGCCGCCACCGGTCCTCGGGGAACATGAATGAGGATAATTAGATGCATTAGC	AGACACCGACTCTAGAGCCGCCACCATGGGTGCTAATGCATCTAATTATCCTCATTCAT
LANCL2	MGETMSKRLKLHLGG	0.214204	3.80357e-05	-2.22294	4.41981	CTACCACCGCCGCCACCGGTCCCTCCCAGGTGGAGCTTCAGCCTCTTTGACATGGTC	AGACACCGACTCTAGAGCCGCCACCATGGGCGAGACCATGTCAAAGAGGCTGAAGCT
GUCA1C	MGNGKSIAGDQKAVP	0.210348	3.09227e-05	-2.24915	4.50972	CTACCACCGCCGCCACCGGTAGGAACTGCTTTCTGATCACCAGCTATAGATTTGCC	AGACACCGACTCTAGAGCCGCCACCATGGGGAATGGCAAATCTATAGCTGGTGATCAG
PPM1B	MGAFLDKPKTEKHNA	0.208245	4.84154e-05	-2.26365	4.31502	CTACCACCGCCGCCACCGGTAGCATTATGTTTTTCAGTTTTGGGTTTATCCAAAAATGC	AGACACCGACTCTAGAGCCGCCACCATGGGTGCATTTTTGGATAAACCCAAAACTGA
NOS3	MGNLKSVAQEPGPPC	0.207811	3.01295e-05	-2.26666	4.52101	CTACCACCGCCGCCACCGGTGCAGGGTGGCCCAGGCTCCTGGGCCACGCTCTTCAAG	AGACACCGACTCTAGAGCCGCCACCATGGGCAACTTGAAGAGCGTGGCCCAGGAGC
PRKACG	MGNAPAKKDTEQEES	0.207293	3.25981e-05	-2.27025	4.48681	CTACCACCGCCGCCACCGGTGCTCTCCTCCTGCTCGGTGTCCTTCTTGGCG	AGACACCGACTCTAGAGCCGCCACCATGGGCAACGCCCCCGCCAAGAAGGACACCGAG
REP15	MGQKASQQLALKDSK	0.206018	2.98951e-05	-2.27916	4.5244	CTACCACCGCCGCCACCGGTTTTGCTGTCCTTCAGAGCCAACTGTTGCGATGCTTTCT	AGACACCGACTCTAGAGCCGCCACCATGGGGCAGAAAGCATCGCAACAGTTGGCTCTGA
ZNRF2	MGAKQSGPAAANGRT	0.198838	3.02867e-05	-2.33033	4.51875	CTACCACCGCCGCCACCGGTCGTGCGGCCGTTAGCGGCGGCCGGGCCGCTCTGTTT	AGACACCGACTCTAGAGCCGCCACCATGGGCGCCAAACAGAGCGGCCCG
DYM	MGSNSSRIGDLPKNE	0.188435	3.35292e-05	-2.40786	4.47458	CTACCACCGCCGCCACCGGTCTCATTTTTAGGAAGATCGCCGATTCTGCTGCTATTCGA	AGACACCGACTCTAGAGCCGCCACCATGGGATCGAATAGCAGCAGAATCGGCGATCTTC
SLA2	MGSLPSRRKSLPSPS	0.186373	2.80586e-05	-2.42374	4.55193	CTACCACCGCCGCCACCGGTGCTTGGGCTTGGCAGAGATTTTCTTCTGCTGGGCAGA	AGACACCGACTCTAGAGCCGCCACCATGGGAAGTCTGCCCAGCAGAAGAAAATCTCT
PAFAH2	MGVNQSVGFPPVTGP	0.186252	3.71245e-05	-2.42468	4.43034	CTACCACCGCCGCCACCGGTGGGTCCTGTGACAGGTGGAAAGCCCACAGACTGGTTGA	AGACACCGACTCTAGAGCCGCCACCATGGGGGTCAACCAGTCTGTGGGCTTTCCACCT
PPM1G	MGAYLSQPNTVKCSG	0.183096	2.63433e-05	-2.44932	4.57933	CTACCACCGCCGCCACCGGTCCCGGAGCACTTCACCGTGTTGGGCTGGGAGAGGT	AGACACCGACTCTAGAGCCGCCACCATGGGTGCCTACCTCTCCCAGCCCAACACGGT
DIXDC1	MGGTQVKCLTSPSPI	0.181716	2.98985e-05	-2.46024	4.52435	CTACCACCGCCGCCACCGGTGATTGGACTGGGTGAAGTCAGGCATTTGACTTGCGT	AGACACCGACTCTAGAGCCGCCACCATGGGAGGGACGCAAGTCAAATGCCTGACTTCA
NEURL1	MGNNFSSIPSLPRGN	0.178588	2.74258e-05	-2.48529	4.56184	CTACCACCGCCGCCACCGGTGTTTCCTCGGGGCAGCGAGGGGATACTGGAGAAGTTGT	AGACACCGACTCTAGAGCCGCCACCATGGGTAACAACTTCTCCAGTATCCCCTCGCTG
GNAT3	MGSGISSESKESAKR	0.177771	2.55638e-05	-2.49191	4.59237	CTACCACCGCCGCCACCGGTTCTTTTGGCTGACTCCTTGCTCTCTGAACTAATTCCAC	AGACACCGACTCTAGAGCCGCCACCATGGGAAGTGGAATTAGTTCAGAGAGCAAGGAGT
AIFM2	MGSQVSVESGALHVV	0.172507	2.90131e-05	-2.53528	4.53741	CTACCACCGCCGCCACCGGTCACCACGTGCAGAGCTCCCGATTCCACCGAGACCTGGGA	AGACACCGACTCTAGAGCCGCCACCATGGGGTCCCAGGTCTCGGTGGAATCGGGAG
TMEM106C	MGSQHSAAARPSSCR	0.171764	2.64745e-05	-2.5415	4.57717	CTACCACCGCCGCCACCGGTCCTGCAGGAGGAGGGGCGAGCAGCAGCGGAATGCTGA	AGACACCGACTCTAGAGCCGCCACCATGGGGTCTCAGCATTCCGCTGCTGCTCG
PRKACB	MGNAATAKKGSEVES	0.168283	2.5137e-05	-2.57104	4.59969	CTACCACCGCCGCCACCGGTGCTCTCCACCTCGCTGCCTTTCTTGGCGGTCGC	AGACACCGACTCTAGAGCCGCCACCATGGGGAACGCGGCGACCGCCAAGAAAGGCAG
MARCKS	MGAQFSKTAAKGEAA	0.165781	2.3834e-05	-2.59265	4.6228	CTACCACCGCCGCCACCGGTGGCGGCTTCTCCCTTCGCTGCGGTCTTGGAGAACTG	AGACACCGACTCTAGAGCCGCCACCATGGGTGCCCAGTTCTCCAAGACCGCAGCGAAG
PRKACA	MGNAAAAKKGSEQES	0.159706	3.10085e-05	-2.64651	4.50852	AGACACCGACTCTAGAGCCGCCACCATGGGCAACGCCGCCGCCGCCAAGAAGGGCAGC	CTACCACCGCCGCCACCGGTGCTCTCCTGCTCGCTGCCCTTCTTGGCGGCG
RPL15	MGAYKYIQELWRKKQ	0.157143	2.26168e-05	-2.66985	4.64557	CTACCACCGCCGCCACCGGTCTGCTTCTTTCTCCATAGCTCCTGGATGTACTTGTATGC	AGACACCGACTCTAGAGCCGCCACCATGGGTGCATACAAGTACATCCAGGAGCTATG
FMNL3	MGNLESAEGVPGEPP	0.157069	2.60636e-05	-2.67053	4.58397	CTACCACCGCCGCCACCGGTGGGGGGCTCTCCCGGGACCCCCTCGGCGCTCTCCA	AGACACCGACTCTAGAGCCGCCACCATGGGCAACCTGGAGAGCGCCGAGGGGGT
BLK	MGLVSSKKPDKEKPI	0.142815	2.32884e-05	-2.80778	4.63286	CTACCACCGCCGCCACCGGTGATCGGCTTTTCCTTGTCCGGCTTTTTGCTACTTACCA	AGACACCGACTCTAGAGCCGCCACCATGGGGCTGGTAAGTAGCAAAAAGCCGGACAAG
RNF157	MGALTSRQHAGVEEV	0.135337	2.23715e-05	-2.88538	4.65031	CTACCACCGCCGCCACCGGTCACCTCCTCCACGCCCGCGTGCTGCCGGCTCGTCA	AGACACCGACTCTAGAGCCGCCACCATGGGGGCCCTGACGAGCCGGCAGCACG
BORCS5	MGSEQSSEAESRPND	0.13029	1.99883e-05	-2.94021	4.69922	CTACCACCGCCGCCACCGGTATCGTTGGGTCGGCTCTCGGCCTCGGAGCTCTGCTCA	AGACACCGACTCTAGAGCCGCCACCATGGGCAGTGAGCAGAGCTCCGAGGCCGAGAG
ARL3	MGLLSILRKLKSAPD	0.126937	2.22143e-05	-2.97782	4.65337	CTACCACCGCCGCCACCGGTGTCTGGTGCACTTTTCAACTTGCGCAAAATTGAGAGCA	AGACACCGACTCTAGAGCCGCCACCATGGGCTTGCTCTCAATTTTGCGCAAGTTGA
ZZEF1	MGNAPSHSSEDEAAA	0.123698	1.94322e-05	-3.01511	4.71148	CTACCACCGCCGCCACCGGTAGCTGCCGCTTCGTCTTCACTGCTGTGACTCGGAGCG	AGACACCGACTCTAGAGCCGCCACCATGGGGAACGCTCCGAGTCACAGCAGTGAAGA
TIAM1	MGNAESQHVEHEFYG	0.121908	2.05119e-05	-3.03613	4.68799	CTACCACCGCCGCCACCGGTTCCATAAAACTCGTGCTCTACATGTTGACTTTCTGCGTT	AGACACCGACTCTAGAGCCGCCACCATGGGAAACGCAGAAAGTCAACATGTAGAGCACG
PCMTD2	MGGAVSAGEDNDELI	0.118874	1.92666e-05	-3.07249	4.71519	CTACCACCGCCGCCACCGGTTATCAGCTCATCATTGTCTTCACCAGCACTCACAGCA	AGACACCGACTCTAGAGCCGCCACCATGGGCGGTGCTGTGAGTGCTGGTGAAGACA
FMNL2	MGNAGSMDSQQTDFR	0.113922	2.13724e-05	-3.13388	4.67015	CTACCACCGCCGCCACCGGTCCTGAAATCGGTCTGCTGCGAATCCATGCTCCCTGC	AGACACCGACTCTAGAGCCGCCACCATGGGCAACGCAGGGAGCATGGATTCGCAGCAGA
PCARE	MGCTPSHSDLVNSVA	0.10563	1.81278e-05	-3.2429	4.74165	CTACCACCGCCGCCACCGGTTGCAACGCTGTTTACAAGGTCACTGTGTGAAGGTGTACA	AGACACCGACTCTAGAGCCGCCACCATGGGGTGTACACCTTCACACAGTGACCTTGTAA
NCS1	MGKSNSKLKPEVVEE	0.105597	1.86455e-05	-3.24336	4.72943	CTACCACCGCCGCCACCGGTCTCCTCCACAACTTCGGGCTTCAACTTGCTGTTGGAT	AGACACCGACTCTAGAGCCGCCACCATGGGGAAATCCAACAGCAAGTTGAAGCCCGA
RAPSN	MGQDQTKQQIEKGLQ	0.105306	1.83909e-05	-3.24734	4.7354	CTACCACCGCCGCCACCGGTCTGGAGCCCCTTCTCGATCTGCTGCTTGGTCTGGTCCT	AGACACCGACTCTAGAGCCGCCACCATGGGGCAGGACCAGACCAAGCAGCAGATCGA
FMNL1	MGNAAGSAEQPAGPA	0.102408	2.06972e-05	-3.28759	4.68409	CTACCACCGCCGCCACCGGTGGCGGGGCCCGCGGGCTGCTCGGCGCTGCCG	AGACACCGACTCTAGAGCCGCCACCATGGGCAACGCGGCCGGCAGCGCCGAGCAGC
PRKG2	MGNGSVKPKHSKHPD	0.101256	1.97168e-05	-3.30391	4.70516	CTACCACCGCCGCCACCGGTATCTGGGTGCTTAGAATGTTTAGGTTTCACTGAACCAT	AGACACCGACTCTAGAGCCGCCACCATGGGAAATGGTTCAGTGAAACCTAAACATTCTA
TACC1(Isoform 5)	MGGSHSQTPRGREPA	0.0927042	1.71092e-05	-3.43122	4.76677	CTACCACCGCCGCCACCGGTGGCGGGTTCCCGGCCCCTCGGGGTCTGAGAGTGGGAGC	AGACACCGACTCTAGAGCCGCCACCATGGGAGGCTCCCACTCTCAGACCCCGAG
TIAM2	MGNSDSQYTLQGSKN	0.0823214	1.62292e-05	-3.60259	4.7897	CTACCACCGCCGCCACCGGTATTTTTAGATCCTTGAAGGGTGTACTGACTGTCGGAGTT	AGACACCGACTCTAGAGCCGCCACCATGGGCAACTCCGACAGTCAGTACACCCTTCAAG
PCMTD1	MGGAVSAGEDNDDLI	0.0781468	1.76761e-05	-3.67767	4.75261	CTACCACCGCCGCCACCGGTAATTAAGTCATCATTATCTTCCCCAGCACTCACAGCT	AGACACCGACTCTAGAGCCGCCACCATGGGAGGAGCTGTGAGTGCTGGGGAAG
CDK5R2	MGTVLSLSPASSAKG	0.0624071	2.87039e-05	-4.00215	4.54206	CTACCACCGCCGCCACCGGTGCCCTTGGCCGAGGAGGCAGGCGAAAGAGACAGCACT	AGACACCGACTCTAGAGCCGCCACCATGGGCACAGTGCTGTCTCTTTCGCCTGCCT
GORASP2	MGSSQSVEIPGGGTE	0.0568575	1.49127e-05	-4.1365	4.82644	CTACCACCGCCGCCACCGGTCTCGGTGCCCCCGCCCGGGATCTCGACGCTTTGCGAGGA	AGACACCGACTCTAGAGCCGCCACCATGGGCTCCTCGCAAAGCGTCGAGATC
CHCHD6	MGSTESSEGRRVSFG	0.0562947	1.47402e-05	-4.15086	4.8315	CTACCACCGCCGCCACCGGTTCCGAAGGACACCCTGCGGCCCTCGCTGCTCT	AGACACCGACTCTAGAGCCGCCACCATGGGGAGCACGGAGAGCAGCGAGGGCCGCA
BSN	MGNEVSLEGGAGDGP	0.0543104	1.43467e-05	-4.20263	4.84325	CTACCACCGCCGCCACCGGTCGGCCCGTCGCCAGCGCCGCCCTCCAGGCTGACCTCGTT	AGACACCGACTCTAGAGCCGCCACCATGGGCAACGAGGTCAGCCTGGAGGGCGGCGCTG
GNAO1	MGCTLSAEERAALER	0.0535077	1.44475e-05	-4.22411	4.84021	CTACCACCGCCGCCACCGGTCCGCTCGAGGGCGGCTCTCTCCTCTGCGCTCAGAGTAC	AGACACCGACTCTAGAGCCGCCACCATGGGATGTACTCTGAGCGCAGAGGAGAGAGC
NIBAN1	MGGSASSQLDEGKCA	0.0526037	1.45391e-05	-4.24869	4.83746	CTACCACCGCCGCCACCGGTAGCGCACTTGCCCTCGTCCAGCTGGCTGGAGGCTGA	AGACACCGACTCTAGAGCCGCCACCATGGGCGGCTCAGCCTCCAGCCAGCTGGACGA
RNF141	MGQQISDQTQLVINK	0.0518526	1.42306e-05	-4.26944	4.84678	CTACCACCGCCGCCACCGGTCTTGTTAATAACCAACTGTGTCTGATCCGAAATTTGCTG	AGACACCGACTCTAGAGCCGCCACCATGGGACAGCAAATTTCGGATCAGACACAGTTG
PALD1	MGTTASTAQQTVSAG	0.0511069	1.45777e-05	-4.29034	4.83631	CTACCACCGCCGCCACCGGTGCCTGCCGAGACCGTCTGCTGGGCTGTGCTGGCCGT	AGACACCGACTCTAGAGCCGCCACCATGGGTACAACGGCCAGCACAGCCCAG
DEGS2	MGNSASRSDFEWVYT	0.0509882	1.41374e-05	-4.29369	4.84963	CTACCACCGCCGCCACCGGTGGTGTAGACCCACTCGAAGTCGCTGCGGCTCG	AGACACCGACTCTAGAGCCGCCACCATGGGCAACAGCGCGAGCCGCAGCGACTTCG
PSMC1	MGQSQSGGHGPGGGK	0.0508637	1.41657e-05	-4.29722	4.84876	CTACCACCGCCGCCACCGGTCTTGCCACCTCCAGGACCATGACCACCACTCTGACT	AGACACCGACTCTAGAGCCGCCACCATGGGTCAAAGTCAGAGTGGTGGTCATGGTCCTG
PPP3R1	MGNEASYPLEMCSHF	0.0487403	1.40355e-05	-4.35874	4.85277	CTACCACCGCCGCCACCGGTAAAGTGTGAGCACATTTCCAAAGGATAACTTGCCTCA	AGACACCGACTCTAGAGCCGCCACCATGGGAAATGAGGCAAGTTATCCTTTGGA
ABL2	MGQQVGRVGEAPGLQ	0.0483217	1.40658e-05	-4.37118	4.85184	CTACCACCGCCGCCACCGGTCTGGAGCCCCGGAGCTTCCCCGACGCGGCCCAC	AGACACCGACTCTAGAGCCGCCACCATGGGGCAGCAGGTGGGCCGCGTCGGGGAAG
CABP1 (Isoform Caldendrin)	MGGGDGAAFKRPGDG	0.0480579	1.60533e-05	-4.37908	4.79444	CTACCACCGCCGCCACCGGTGCCGTCCCCCGGCCGCTTAAATGCGGCCCCGT	AGACACCGACTCTAGAGCCGCCACCATGGGCGGCGGCGACGGGGCCGCATTTAAGC
SPECC1(Isoform 3)	MGNHSGRPEDPEPGA	0.0478178	1.40363e-05	-4.38631	4.85275	CTACCACCGCCGCCACCGGTGGCCCCTGGTTCCGGATCCTCGGGCCGTCCTGA	AGACACCGACTCTAGAGCCGCCACCATGGGCAACCACTCAGGACGGCCCGAGGATCCG
SCYL3	MGSENSALKSYTLRE	0.0430984	1.3703e-05	-4.53622	4.86318	CTACCACCGCCGCCACCGGTTTCTCTCAGTGTATAGCTCTTTAAAGCACTGTTCTCTGA	AGACACCGACTCTAGAGCCGCCACCATGGGATCAGAGAACAGTGCTTTAAAGAGCT
HPCAL4	MGKTNSKLAPEVLED	0.0404415	1.38546e-05	-4.62802	4.85841	CTACCACCGCCGCCACCGGTGTCCTCCAGCACCTCGGGGGCCAGCTTGCTGTTGGT	AGACACCGACTCTAGAGCCGCCACCATGGGGAAGACCAACAGCAAGCTGGCCCCCGA
GORASP1	MGLGVSAEQPAGGAE	0.036345	1.33448e-05	-4.7821	4.87469	CTACCACCGCCGCCACCGGTCTCGGCGCCGCCTGCGGGCTGCTCAGCGCTGACGCCCA	AGACACCGACTCTAGAGCCGCCACCATGGGCCTGGGCGTCAGCGCTGAGCAG
FLOT2	MGNCHTVGPNEALVVSGGCC	0.0355166	1.3279e-05	-4.81536	4.87684	CCACCGCCGCCACCGGTACAACAGCCCCCTGAAACCACCAGCGCCTCGTTGGGCCCCAC	AGACACCGACTCTAGAGCCGCCACCATGGGCAATTGCCACACGGTGGGGCCCAACGAGG
PPP3R2	MGNEASYPAEMCSHF	0.0327577	1.31804e-05	-4.93202	4.88007	CTACCACCGCCGCCACCGGTAAAGTGGGAGCACATCTCCGCCGGGTAACTGGCCT	AGACACCGACTCTAGAGCCGCCACCATGGGAAACGAGGCCAGTTACCCGGCGGAGA
DEGS1	MGSRVSREDFEWVYT	0.0296512	1.30717e-05	-5.07576	4.88367	CTACCACCGCCGCCACCGGTGGTGTAGACCCACTCGAAGTCTTCCCGCGAGACG	AGACACCGACTCTAGAGCCGCCACCATGGGGAGCCGCGTCTCGCGGGAAGACTTCGAGT
MME	MGKSESQMDITDINT	0.0271915	1.29189e-05	-5.2007	4.88877	CTACCACCGCCGCCACCGGTAGTGTTGATATCAGTTATATCCATCTGACTTTCTGACT	AGACACCGACTCTAGAGCCGCCACCATGGGCAAGTCAGAAAGTCAGATGGATATAACTG
TMPRSS15	MGSKRGISSRHHSLS	0.023669	1.26495e-05	-5.40086	4.89793	CTACCACCGCCGCCACCGGTGCTGAGAGAATGATGCCTAGAAGATATGCCTCTTTTCGA	AGACACCGACTCTAGAGCCGCCACCATGGGGTCGAAAAGAGGCATATCTTCTAGGCATC
GUCA1B	MGQEFSWEEAEAAGE	0.0236271	1.27059e-05	-5.40342	4.89599	CTACCACCGCCGCCACCGGTCTCGCCAGCTGCCTCCGCCTCCTCCCAGCTAAACTCCT	AGACACCGACTCTAGAGCCGCCACCATGGGGCAGGAGTTTAGCTGGGAGGAGGCGGA
OAS2	MGNGESQLSSVPAQK	0.0229816	1.27202e-05	-5.44338	4.89551	CTACCACCGCCGCCACCGGTCTTCTGAGCAGGCACCGAGGACAGCTGGGACTCC	AGACACCGACTCTAGAGCCGCCACCATGGGAAATGGGGAGTCCCAGCTGTCCTCGGT
NIBAN2	MGDVLSTHLDDARRQ	0.0227731	1.26045e-05	-5.45652	4.89947	CTACCACCGCCGCCACCGGTCTGGCGCCGGGCGTCGTCCAGGTGCGTGGACAGCACG	AGACACCGACTCTAGAGCCGCCACCATGGGGGACGTGCTGTCCACGCACCTGGA
PRKAB1	MGNTSSERAALERHG	0.0192082	1.30109e-05	-5.70213	4.88569	CTACCACCGCCGCCACCGGTACCATGCCGCTCCAGCGCGGCGCGCTCACTGCTGGT	AGACACCGACTCTAGAGCCGCCACCATGGGCAATACCAGCAGTGAGCGCG
NAA40	MGRKSSKAKEKKQKR	0.0168367	1.22916e-05	-5.89225	4.91039	CTACCACCGCCGCCACCGGTCCGCTTCTGCTTCTTCTCCTTGGCTTTGCTTGACTTTC	AGACACCGACTCTAGAGCCGCCACCATGGGGAGAAAGTCAAGCAAAGCCAAGGAGAAG
KCNJ2	MGSVRTNRYSIVSSE	0.0160186	1.22748e-05	-5.96411	4.91098	CTACCACCGCCGCCACCGGTTTCTGAAGAGACGATGCTGTAGCGGTTGGTTCGCACA	AGACACCGACTCTAGAGCCGCCACCATGGGCAGTGTGCGAACCAACCGCTACAGCATC
RPS8	MGISRDNWHKRRKTG	0.0158818	1.22504e-05	-5.97648	4.91185	CTACCACCGCCGCCACCGGTCCCGGTTTTGCGGCGCTTGTGCCAGTTGTCCCGAGAGA	AGACACCGACTCTAGAGCCGCCACCATGGGCATCTCTCGGGACAACTGGCACA
DDX46	MGRESRHYRKRSASR	0.0158102	1.22783e-05	-5.983	4.91086	CTACCACCGCCGCCACCGGTCCGGGATGCCGATCGTTTTCGATAGTGGCGTGACTCCCG	AGACACCGACTCTAGAGCCGCCACCATGGGTCGGGAGTCACGCCACTATCGAAAACGA
PHACTR2	MGQTSVSTLSPQPGS	0.0146409	1.21991e-05	-6.09385	4.91367	CTACCACCGCCGCCACCGGTGCTGCCGGGCTGCGGGGACAGCGTGGACACCGAGGTCT	AGACACCGACTCTAGAGCCGCCACCATGGGCCAGACCTCGGTGTCCACGCTGTC
NKD1	MGKLHSKPAAVCKRR	0.0140181	1.23935e-05	-6.15656	4.90681	CTACCACCGCCGCCACCGGTCCTGCGCTTGCACACGGCGGCCGGCTTGGAGTGAAGT	AGACACCGACTCTAGAGCCGCCACCATGGGGAAACTTCACTCCAAGCCGGCCG
CHMP3	MGLFGKTQEKPPKEL	0.00813388	1.18675e-05	-6.94184	4.92564	CTACCACCGCCGCCACCGGTCAGTTCTTTGGGCGGCTTCTCCTGGGTCTTTCCAAACA	AGACACCGACTCTAGAGCCGCCACCATGGGGCTGTTTGGAAAGACCCAGGAGAAGC
